# Supplementary material for: Strong Components of Epigenetic Memory in Cultured Human Fibroblasts Related to Site of Origin and Donor Age
Source: PLoS Genet. 2016 Feb 25;12(2):e1005819. doi: 10.1371/journal.pgen.1005819 (PMC4767228; doi:10.1371/journal.pgen.1005819)
Supplement: S1 Table — (XLSX) [file pgen.1005819.s011.xlsx]

## Sheet: Sheet1
Supplementary Table 1: Tissue donor demographics and RNAseq read alignment data.
								RNAseq Reads Alignement Data
Brain.Number	Sampling.Location	Sex	Race	Age	QC Status	Dx (if known)	PMI (if known)	Total.Input.Reads	Total.Reads.Aligned.To.Genome	Total.Reads.Assigned.To.Annotated.Genes	Percent.Aligned	Percent.Assigned
2540	Dura	M	Cauc	47	PASSED			32361122	28473786	24196572	87.9876	84.9784
2540	Scalp	M	Cauc	47	PASSED			55050018	48869015	41385480	88.772	84.6865
2533	Dura	M	Cauc		FAILED	Control	28.5	NA	NA	NA	NA	NA
2533	Scalp	M	Cauc	43	PASSED	Control	28.5	28838840	25506850	21568674	88.4462	84.5603
5008	Dura	M	Cauc	0.1	PASSED	Control	59	32833568	29060662	24926534	88.509	85.7741
5008	Scalp	M	Cauc	0.1	PASSED	Control	59	28348310	25689309	22226508	90.6202	86.5205
2328	Dura	M	Cauc	37	PASSED	Bipolar	16	30930048	26403447	22278250	85.365	84.3763
2328	Scalp	M	Cauc	37	PASSED	Bipolar	16	22827744	20021218	16867330	87.7056	84.2473
5054	Dura	F	Cauc	85	PASSED			31895446	27221809	22976744	85.347	84.4056
5054	Scalp	F	Cauc	85	PASSED			26760570	23465058	19921272	87.6852	84.8976
2385	Dura	M	AA	0.2	PASSED	Control	25	32547764	28646394	24326038	88.0134	84.9183
2385	Scalp	M	AA	0.2	PASSED	Control	25	20289000	17847443	15055748	87.9661	84.358
2371	Dura	M	Cauc	23	PASSED	Control	18.5	29445902	24626546	20624628	83.6332	83.7496
2371	Scalp	M	Cauc	23	PASSED	Control	18.5	25344968	21650183	18264378	85.422	84.3613
2429	Dura	M	HISP	36	PASSED		35.5	29735972	26387630	22488636	88.7398	85.2242
2429	Scalp	M	HISP	36	PASSED		35.5	25155676	22534500	19273960	89.5802	85.5309
2435	Dura	M	Cauc	33	PASSED			31008232	26323595	22073644	84.8923	83.855
2435	Scalp	M	Cauc	33	PASSED			23131150	20469031	17515990	88.4912	85.5731
2520	Dura	M	Cauc	24	PASSED	Bipolar	13.5	60847216	54101578	45782620	88.9138	84.6234
2520	Scalp	M	Cauc	24	PASSED	Bipolar	13.5	28603816	25543739	21982364	89.3019	86.0577
2468	Dura	M	Cauc	26	PASSED			33990376	30351103	26139372	89.2932	86.1233
2468	Scalp	M	Cauc	26	PASSED			23785780	20346055	17095002	85.5387	84.0212
											Percent.Aligned = Percent of total reads aligned to genome
											Percent.Assigned = Percent of aligned reads assigned to annotate genes
