# Supplementary material for: Strong Components of Epigenetic Memory in Cultured Human Fibroblasts Related to Site of Origin and Donor Age
Source: PLoS Genet. 2016 Feb 25;12(2):e1005819. doi: 10.1371/journal.pgen.1005819 (PMC4767228; doi:10.1371/journal.pgen.1005819)
Supplement: S2 Table — (XLS) [file pgen.1005819.s012.xls]

## Sheet: sigDMRs_suppTable.csv
Supplementary Table 2: Information on significant DMRs (FWER<=10%)
chr	start	end	L	p.value	fwer	distToGene	Gene Symbol	Gene RefSeq ID	corrMethToExprs	pvalMethToExprs	slopeMethToExprs		Key
chr2	177027440	177030228	21	0	0	0	HOXD3	NM_006898	0.946773	8.41e-11	0.381576		chr = chromosome on which the DMR is located
chr6	100903227	100906895	20	0	0	0	SIM1	NM_005068	0.894189	4.67e-08	0.312391		start/end = DMR genomic coordinates
chr1	25257131	25258679	24	0	0	0	RUNX3	NM_001031680	0.636664	0.00191385	0.333216		DMR Length = number of CpGs that the DMR is made up of
chr2	177013630	177015125	15	0	0	987	HOXD4	NM_014621	0.896933	3.68e-08	0.449557		DMR FWER = DMR family wise error rate
chr6	100894513	100897445	17	0	0	0	SIM1	NM_005068	0.892933	5.19e-08	0.355024		distToGene = distance to gene
chr17	46627384	46629804	15	0	0	4990	HOXB2	NM_002145	0.972816	1.57e-13	0.177096		corrMethToExprs = estimated measure of association between averege DMR DNAm and gene expression
chr2	177015992	177017797	13	0	0	0	HOXD4	NM_014621	0.843423	1.57e-06	0.408777		pvalMethToExprs = p-value for the correlation test between averege DMR DNAm and gene expression
chr17	46607828	46608874	13	0	0	0	HOXB1	NM_002144	NA	NA	NA		slopeMethToExprs = slope for the linear regression between averege DMR DNAm and gene expression
chr6	100913592	100915805	13	0	0	2040	SIM1	NM_005068	0.898078	3.32e-08	0.357825
chr4	4859772	4860698	20	0	0	693	MSX1	NM_002448	-0.509685	0.0182635	-0.173633
chr5	122429178	122431419	16	0	0	0	PRDM6	NM_001136239	-0.784	2.61e-05	-0.187627
chr4	4863282	4864902	16	0	0	0	MSX1	NM_002448	-0.498342	0.0214896	-0.176759
chr17	46651186	46652938	14	0	0	0	HOXB4	NM_024015	0.797544	1.49e-05	0.177254
chr11	2162183	2163808	24	0	0	0	IGF2-AS	NM_016412	-0.207309	0.367222	-1.79021
chr17	48911983	48912952	16	0	0	0	WFIKKN2	NM_175575	-0.453919	0.0387411	-2.30219
chr6	32054561	32055738	28	0	0	429415	HLA-DRB5	NM_002125	0.342593	0.128444	2.09126
chr6	152127812	152130332	31	0	0	0	ESR1	NM_000125	0.712807	0.000287405	0.392038
chr6	32025960	32027379	15	0	0	457774	HLA-DRB5	NM_002125	0.229699	0.316519	1.76587
chr2	177012117	177013071	8	0	0	3041	HOXD4	NM_014621	0.894407	4.58e-08	0.489268
chr13	36048892	36051073	16	0	0	0	MAB21L1	NA	-0.712283	0.000291761	-0.19157
chr14	61121516	61123667	10	0	0	5360	SIX1	NM_005982	-0.842386	1.67e-06	-0.105528
chr7	27231204	27233480	14	0	0	3018	HOXA13	NM_000522	0.41326	0.0625932	5.22256
chr8	1764878	1765820	14	0	0	0	MIR596	NR_030326	NA	NA	NA
chr4	4856380	4858814	16	0	0	2577	MSX1	NM_002448	-0.366317	0.10242	-0.105099
chr7	19158001	19158954	16	0	0	705	TWIST1	NM_000474	-0.719604	0.000235795	-0.244623
chr16	85319859	85320882	9	0	0	0	LINC00311	NM_153238	-0.471891	0.030791	-2.1622
chr13	100640914	100643087	16	0	0	1894	ZIC2	NM_007129	-0.821781	4.91e-06	-0.104994
chr4	1166528	1167714	15	0	0	0	SPON2	NM_001128325	-0.856382	7.29e-07	-0.0740932
chr4	4866047	4867638	14	0	0	386	MSX1	NM_002448	-0.465068	0.0336418	-0.145126
chr1	221053841	221055964	15	0	0	0	HLX	NM_021958	0.901516	2.43e-08	0.266231
chr11	1891699	1892888	14	0	0	0	LSP1	NM_001013253	-0.130965	0.571494	-0.0270655
chr12	54423428	54425418	11	0	0	0	HOXC4	NM_014620	0.687584	0.000572442	0.542605
chr6	106433444	106434623	9	0	0	99571	PRDM1	NM_001198	0.813034	7.47e-06	0.309789
chr6	99291343	99292665	10	0	0	4676	POU3F2	NM_005604	0.346864	0.123443	0.869727
chr17	43339040	43340243	13	0	0	244	MAP3K14	NM_003954	0.766729	5.03e-05	0.27612
chr17	46668715	46670029	11	0	0	3069	HOXB6	NM_018952	0.913798	7.2e-09	0.259092
chr17	46672924	46674514	9	0	0	0	HOXB6	NM_018952	0.922202	2.81e-09	0.296308
chr6	130182053	130182967	8	0	0	0	TMEM244	NM_001010876	-0.482206	0.0268464	-1.01122
chr10	131763676	131765778	11	0	0	1584	EBF3	NM_001005463	0.777224	3.4e-05	0.254058
chr7	55224743	55225183	7	0	0	0	EGFR	NM_005228	-0.588452	0.00501467	-0.273947
chr2	119614489	119617128	12	0	0	8729	EN1	NM_001426	0.92893	1.22e-09	0.202456
chr15	67457584	67458665	8	0	0	0	SMAD3	NM_001145102	-0.934614	5.66e-10	-0.357083
chr14	61108227	61110002	7	0	0	1414	SIX1	NM_005982	-0.851709	9.69e-07	-0.116505
chr4	111553736	111555503	9	0	0	0	PITX2	NM_000325	0.296173	0.192368	0.0981271
chr10	119292062	119293360	12	0	0	0	EMX2OS	NR_002791	-0.873314	2.37e-07	-0.118746
chr6	5994235	5995953	11	0	0	2279	NRN1	NM_001278710	0.969404	4.77e-13	0.0722144
chr6	100916916	100917871	8	0	0	5364	SIM1	NM_005068	0.862758	4.86e-07	0.290204
chr2	66809780	66810606	8	0	0	9888	MEIS1	NM_002398	0.922825	2.61e-09	0.231317
chr20	36148642	36149455	29	0	0	151	NNAT	NM_005386	-0.609569	0.00335055	-0.0851653
chr4	174428790	174430487	11	0	0	17164	HAND2	NM_021973	0.546585	0.0103523	1.1775
chr5	3591992	3592718	7	0	0	3449	IRX1	NM_024337	0.902185	2.28e-08	0.208803
chr2	175197240	175199349	12	0	0	1869	LOC285084	NA	0.687143	0.00057903	0.890141
chr2	164204628	164205343	7	0	0	258774	FIGN	NM_018086	-0.428993	0.0523144	-0.369799
chr1	221067896	221070193	11	0	0	9495	HLX	NM_021958	0.904373	1.86e-08	0.257864
chr4	154710961	154712580	23	0	0	732	SFRP2	NM_003013	-0.343189	0.127739	-0.0173378
chr2	20870087	20871401	9	0	0	0	GDF7	NM_182828	0.558257	0.00853649	3.20053
chr2	177039295	177040226	7	0	0	0	HOXD-AS1	NR_033979	0.932847	7.24e-10	0.161987
chr2	176988284	176989586	9	0	0	4835	HOXD8	NM_001199746	0.929388	1.15e-09	0.142848
chr11	312841	314493	11	0	0	0	IFITM1	NM_003641	-0.596626	0.00430378	-0.0528096
chr5	501863	502920	8	0	0	0	SLC9A3	NM_001284351	0.22283	0.331603	3.86366
chr8	101117949	101118899	11	0	0	0	RGS22	NM_001286692	0.197023	0.391985	0.386958
chr14	60973462	60974525	11	0	0	1412	SIX6	NM_007374	NA	NA	NA
chr3	158390074	158390821	11	0	0	0	LXN	NM_020169	-0.928766	1.25e-09	-0.111511
chr7	4049531	4050578	8	0	0	0	SDK1	NM_001079653	-0.0915653	0.693033	-0.0500183
chr2	176985174	176986659	7	0	0	753	HOXD9	NM_014213	0.946339	9.07e-11	0.331914
chr2	45231226	45232888	9	0	0	0	SIX2	NM_016932	-0.870438	2.9e-07	-0.0781474
chr7	2058865	2060130	8	0	0	0	MAD1L1	NM_001013836	0.332791	0.140468	0.372442
chr13	36044768	36045352	7	0	0	2573	MAB21L1	NA	-0.52322	0.0149355	-0.167307
chr1	84326185	84326856	9	0	0	0	MIR548AP	NR_049805	NA	NA	NA
chr16	73096842	73097364	7	0	0	4307	ZFHX3	NM_001164766	-0.64078	0.00174971	-0.368166
chr6	108145374	108145777	7	0	0	0	SCML4	NM_001286408	NA	NA	NA
chr1	214158149	214159610	9	0	0	1667	PROX1	NM_001270616	0.629024	0.00225286	3.54934
chr2	171568412	171569381	9	0	0	2475	SP5	NM_001003845	0.0407634	0.860738	0.408603
chr4	174421377	174422908	8	0	0	24743	HAND2	NM_021973	0.506616	0.0190952	1.2013
chr1	3276413	3276786	6	0	0	0	PRDM16	NM_022114	0.866886	3.7e-07	0.523256
chr4	174427146	174428191	9	0	0	19460	HAND2	NM_021973	0.556668	0.00876714	1.16179
chr5	72528111	72529127	7	0	0	57140	TMEM174	NM_153217	NA	NA	NA
chr1	870791	871980	8	0	0	0	SAMD11	NM_152486	0.728581	0.000179973	0.120153
chr15	37169665	37171175	7	0	0	0	LOC145845	NM_001101327	0.20769	0.366323	3.87659
chr6	1618814	1620137	7	0	0	4684	FOXC1	NM_001453	-0.916761	5.23e-09	-0.117737
chr7	42267337	42268072	7	0	0	0	GLI3	NM_000168	0.767488	4.89e-05	0.193388
chr10	119305095	119306659	8	0	0	515	EMX2OS	NR_002791	-0.92293	2.58e-09	-0.12298
chr22	44568337	44568812	9	0	0	3224	PARVB	NM_001003828	-0.743988	0.000110406	-0.341707
chr10	130844321	130844899	7	0	0	420554	MGMT	NM_002412	-0.124281	0.591445	-0.0746699
chr16	73097903	73099917	8	0	0	5368	ZFHX3	NM_001164766	-0.608876	0.00339666	-0.283226
chr17	1094029	1094555	7	0	0	3412	ABR	NM_001092	0.734547	0.000149527	0.580276
chr6	32064146	32064764	24	0	0	420389	HLA-DRB5	NM_002125	0.196477	0.393325	1.02002
chr4	54424280	54425094	6	0	0	0	LNX1	NM_001126328	-0.390309	0.0802477	-0.152771
chr2	105483497	105484823	7	0	0	0	MIR4435-2	NA	NA	NA	NA
chr1	221057236	221058198	7	0	0	0	HLX	NM_021958	0.906977	1.44e-08	0.291234
chr6	168418276	168418632	7	0	0	0	KIF25	NM_005355	0.259647	0.255696	3.11913
chr3	71180032	71180071	4	0	0	0	FOXP1	NM_001012505	-0.921594	3.02e-09	-0.346108
chr2	174889929	174890849	6	0	0	46325	OLA1	NM_001011708	0.523635	0.0148418	0.77013
chr6	6002543	6003584	6	0	0	0	NRN1	NM_001278710	0.905991	1.59e-08	0.0702362
chr19	859330	859680	6	0	0	0	CFD	NM_001928	-0.301953	0.18342	-0.0658622
chr2	119590123	119591627	6	0	0	8119	EN1	NM_001426	0.90181	2.36e-08	0.21719
chr6	169242769	169243410	5	0	0	174094	SMOC2	NM_001166412	-0.0674748	0.771353	-0.039618
chr13	113491766	113492269	5	0	0	0	ATP11A	NM_015205	-0.528447	0.0137895	-0.354103
chr15	96876737	96877855	5	0	0	0	NR2F2	NM_001145155	-0.90012	2.76e-08	-0.145293
chr13	100610616	100611510	5	0	0	3764	ZIC5	NM_033132	0.918958	4.09e-09	0.278163
chr10	729204	729479	4	0	0	0	DIP2C	NM_014974	0.351621	0.118038	0.631067
chr6	106441441	106441618	5	0	0	92576	PRDM1	NM_001198	0.918377	4.37e-09	0.283072
chr17	45786010	45786737	5	0	0	0	TBKBP1	NM_014726	0.0581448	0.802318	0.0472509
chr17	46802517	46803008	5	0	0	0	HOXB13	NM_006361	0.973241	1.36e-13	0.318089
chr7	1151900	1152401	4	0	0	0	C7orf50	NM_001134395	-0.673175	0.00082421	-0.357955
chr1	214157026	214157565	4	0	0	3712	PROX1	NM_001270616	0.585786	0.00526654	3.90721
chr10	466737	466878	3	0	0	0	DIP2C	NM_014974	-0.35554	0.113716	-0.817961
chr18	56941246	56942066	4	0	0	620	RAX	NM_013435	NA	NA	NA
chr6	45391645	45391973	4	0	0	0	RUNX2	NM_001015051	0.42716	0.0534399	0.22421
chr5	171616253	171616574	4	0	0	906	STK10	NM_005990	0.437166	0.0475138	0.20021
chr6	159238463	159239164	4	0	0	0	EZR	NM_001111077	-0.680767	0.000681855	-0.15475
chr10	134061604	134061684	3	0	0	0	STK32C	NM_173575	-0.470822	0.0312245	-0.489324
chr6	1624386	1624720	3	0	0	0	GMDS	NM_001253846	-0.789562	2.08e-05	-0.16081
chr15	55881599	55881706	3	0	0	548	PYGO1	NM_015617	0.111819	0.629409	0.0947022
chr2	66659348	66659590	3	0	0	2941	MEIS1	NM_002398	0.936555	4.29e-10	0.219596
chr2	222434303	222434778	3	0	0	0	EPHA4	NM_004438	0.748013	9.66e-05	0.295916
chr5	7827486	7827964	3	0	0	0	ADCY2	NM_020546	0.787795	2.24e-05	0.188482
chr2	127728910	127729123	3	0	0	76475	BIN1	NM_004305	0.792066	1.88e-05	0.316454
chr15	29968032	29968195	3	0	0	24161	TJP1	NM_003257	-0.756001	7.36e-05	-0.440727
chr20	13975439	13975503	2	0	0	0	SEL1L2	NM_001271539	-0.555556	0.00893156	-2.73637
chr11	315102	315262	3	0	0	0	IFITM1	NM_003641	-0.546696	0.0103337	-0.06062
chr21	43373079	43373136	2	0	0	0	C2CD2	NM_015500	-0.769303	4.58e-05	-0.437332
chr4	142055319	142055319	1	0	0	702	RNF150	NM_020724	-0.552398	0.00941224	-0.304284
chr14	61124922	61124922	1	0	0	8766	SIX1	NM_005982	-0.769476	4.55e-05	-0.103929
chr6	144163654	144163654	1	0	0	853	LTV1	NM_032860	-0.0547179	0.813766	-0.041679
chr4	47032678	47032678	1	0	0	616	GABRB1	NM_000812	0.539774	0.0115498	0.451266
chr5	41924792	41924792	1	0	0	3053	C5orf51	NM_175921	-0.671221	0.000864692	-0.948389
chr7	27280585	27281964	17	8.74e-06	0.001	199	EVX1	NM_001989	NA	NA	NA
chr6	32049177	32049953	18	8.74e-06	0.001	435200	HLA-DRB5	NM_002125	0.000492328	0.99831	0.00286634
chr15	96886018	96888433	16	8.74e-06	0.001	2525	NR2F2	NM_001145155	-0.88559	9.47e-08	-0.144639
chr1	3057893	3059626	11	8.74e-06	0.001	0	PRDM16	NM_022114	0.83813	2.11e-06	0.299217
chr12	130501758	130502586	10	8.74e-06	0.001	15770	LOC100190940	NA	NA	NA	NA
chr18	56934834	56936882	8	8.74e-06	0.001	0	RAX	NM_013435	NA	NA	NA
chr1	91191990	91193193	9	8.74e-06	0.001	9195	BARHL2	NM_020063	NA	NA	NA
chr16	55364229	55366021	8	8.74e-06	0.001	0	IRX6	NM_024335	0.120299	0.603471	0.0341307
chr2	236866987	236868124	8	8.74e-06	0.001	0	AGAP1	NM_001037131	-0.138834	0.548387	-0.134492
chr6	45608797	45609895	8	8.74e-06	0.001	89977	RUNX2	NM_001015051	0.560939	0.00815861	0.207012
chr5	72529662	72530472	8	8.74e-06	0.001	58691	TMEM174	NM_153217	NA	NA	NA
chr6	167507729	167508226	8	8.74e-06	0.001	17068	CCR6	NM_004367	-0.562077	0.00800247	-6.5681
chr16	89118603	89119663	7	8.74e-06	0.001	40553	ACSF3	NM_001127214	0.315206	0.163987	0.291814
chr7	113723093	113724153	6	8.74e-06	0.001	2211	FOXP2	NM_001172766	-0.334744	0.13801	-0.135929
chr2	176971304	176971355	3	8.74e-06	0.001	728	HOXD11	NM_021192	0.279725	0.219422	1.4144
chr6	168416740	168417126	3	8.74e-06	0.001	1426	KIF25	NM_005355	-0.190621	0.407855	-2.13544
chr10	1166782	1166994	3	8.74e-06	0.001	0	WDR37	NM_014023	-0.530512	0.013357	-0.417268
chr16	4012936	4013337	3	8.74e-06	0.001	0	ADCY9	NM_001116	-0.0363929	0.87555	-0.0342489
chr12	104609609	104609980	3	8.74e-06	0.001	0	TXNRD1	NM_001093771	-0.0910153	0.694791	-0.0359862
chr1	3148357	3148810	2	8.74e-06	0.001	0	PRDM16	NM_022114	0.880801	1.37e-07	0.498922
chr11	65792781	65792781	1	8.74e-06	0.001	0	CATSPER1	NM_053054	0.247238	0.27992	0.278217
chr1	39873697	39873697	1	8.74e-06	0.001	1478	KIAA0754	NM_015038	0.332706	0.140575	0.125751
chr1	46664937	46664937	1	8.74e-06	0.001	4068	LURAP1	NM_001013615	-0.548693	0.0100029	-0.822845
chr3	181443800	181445647	14	1.75e-05	0.002	0	SOX2-OT	NR_004053	-0.230147	0.31555	-1.1295
chr14	61118751	61120783	14	1.75e-05	0.002	2595	SIX1	NM_005982	-0.543558	0.0108715	-0.046337
chr12	54446019	54447136	13	1.75e-05	0.002	0	HOXC4	NM_014620	0.824179	4.36e-06	0.482544
chr7	4761793	4763655	12	1.75e-05	0.002	0	FOXK1	NM_001037165	0.524983	0.0145405	0.268666
chr8	72469430	72471153	11	1.75e-05	0.002	194962	EYA1	NM_000503	0.436456	0.0479166	0.133568
chr4	183062301	183064388	11	2.62e-05	0.002	0	MGC45800	NM_178838	0.414287	0.061879	0.186464
chr5	122421924	122424091	11	2.62e-05	0.002	749	PRDM6	NM_001136239	0.627098	0.00234587	0.106602
chr15	96868857	96869220	8	1.75e-05	0.002	0	NR2F2	NM_001145155	-0.666378	0.000972361	-0.100106
chr1	221049931	221051188	8	1.75e-05	0.002	1554	HLX	NM_021958	0.895939	4.01e-08	0.256583
chr6	138200071	138200387	6	1.75e-05	0.002	0	TNFAIP3	NM_001270507	0.485444	0.0256945	0.16353
chr12	54412506	54413384	6	1.75e-05	0.002	0	HOXC4	NM_014620	0.601353	0.00393242	0.382926
chr11	405846	406492	5	1.75e-05	0.002	0	SIGIRR	NM_001135053	-0.6601	0.00112866	-0.187017
chr14	54413371	54413931	5	1.75e-05	0.002	2523	BMP4	NM_001202	-0.832612	2.83e-06	-0.114375
chr18	74729251	74729551	4	1.75e-05	0.002	0	MBP	NM_001025081	0.484211	0.0261287	0.137437
chr17	46656543	46656690	4	1.75e-05	0.002	799	HOXB4	NM_024015	0.91194	8.75e-09	0.136056
chr17	46671635	46672255	4	1.75e-05	0.002	843	HOXB6	NM_018952	0.85132	9.92e-07	0.213269
chr12	54448265	54448913	4	1.75e-05	0.002	0	HOXC4	NM_014620	0.525999	0.0143169	0.311773
chr19	2095364	2095643	4	1.75e-05	0.002	0	MOB3A	NM_130807	-0.617273	0.00287193	-0.627589
chr16	55359698	55360333	3	1.75e-05	0.002	0	IRX6	NM_024335	-0.014329	0.950845	-0.00410369
chr2	176969612	176970508	3	1.75e-05	0.002	1575	HOXD11	NM_021192	0.139012	0.547871	0.685484
chr5	77269221	77269342	3	1.75e-05	0.002	28807	AP3B1	NM_001271769	-0.116894	0.613832	-0.0983232
chr1	8087421	8087590	3	1.75e-05	0.002	1027	ERRFI1	NM_018948	-0.780653	2.97e-05	-0.15714
chr1	214154085	214154240	2	1.75e-05	0.002	7037	PROX1	NM_001270616	0.55951	0.0083582	3.53632
chr16	73083014	73083327	2	1.75e-05	0.002	0	ZFHX3	NM_001164766	-0.856289	7.33e-07	-0.41757
chr6	30078080	30078290	2	1.75e-05	0.002	1594509	GPX6	NM_182701	NA	NA	NA
chr10	104953608	104954103	2	1.75e-05	0.002	544	NT5C2	NM_001134373	-0.761684	6.03e-05	-0.290417
chr6	166510882	166511186	2	1.75e-05	0.002	59959	T	NM_001270484	NA	NA	NA
chr2	105462246	105462313	2	1.75e-05	0.002	0	LOC100506421	NA	0.345959	0.124492	0.590722
chr8	77592946	77593058	2	1.75e-05	0.002	0	ZFHX4-AS1	NR_024360	-0.729341	0.000175819	-0.156238
chr11	111742790	111742798	2	1.75e-05	0.002	1981	FDXACB1	NM_138378	-0.555728	0.00890595	-0.651643
chr2	171570003	171570373	2	1.75e-05	0.002	1483	SP5	NM_001003845	-0.106849	0.644811	-1.14128
chr7	98742398	98742398	1	1.75e-05	0.002	654	SMURF1	NM_001199847	0.60384	0.00374807	0.265242
chr5	72512441	72512441	1	1.75e-05	0.002	41470	TMEM174	NM_153217	NA	NA	NA
chr2	75786714	75786714	1	1.75e-05	0.002	0	EVA1A	NM_001135032	-0.201155	0.381929	-0.0711456
chr1	153605367	153605367	1	1.75e-05	0.002	0	S100A13	NM_001024210	-0.254931	0.26474	-0.122364
chr14	60976285	60976285	1	1.75e-05	0.002	0	SIX6	NM_007374	NA	NA	NA
chr4	87855377	87855377	1	1.75e-05	0.002	0	LOC100506746	NR_038841	-0.43304	0.0498928	-0.443413
chr2	177023667	177026301	14	2.62e-05	0.003	2503	HOXD3	NM_006898	0.663557	0.00104015	0.116582
chr14	38724255	38726189	11	3.49e-05	0.003	0	CLEC14A	NM_175060	0.522988	0.0149879	0.0933845
chr6	106428957	106430134	10	2.62e-05	0.003	104060	PRDM1	NM_001198	0.805857	1.04e-05	0.162151
chr5	172672684	172673715	9	2.62e-05	0.003	10368	NKX2-5	NM_001166175	NA	NA	NA
chr13	101173617	101174420	8	2.62e-05	0.003	0	PCCA	NM_000282	-0.0901232	0.697646	-0.0732275
chr4	111541965	111543401	8	2.62e-05	0.003	0	PITX2	NM_000325	0.637919	0.00186249	0.191524
chr3	101231003	101231003	1	2.62e-05	0.003	0	SENP7	NM_001077203	0.332474	0.140869	0.291303
chr11	44324759	44328423	19	3.49e-05	0.004	0	ALX4	NM_021926	-0.195575	0.395545	-0.0494666
chr5	172660796	172663219	17	3.49e-05	0.004	0	NKX2-5	NM_001166175	NA	NA	NA
chr1	3162104	3164642	18	3.49e-05	0.004	0	PRDM16	NM_022114	0.861279	5.35e-07	0.238853
chr11	62783272	62783573	8	3.49e-05	0.004	0	SLC22A8	NM_001184732	NA	NA	NA
chr4	111549880	111551139	8	3.49e-05	0.004	0	PITX2	NM_000325	0.720404	0.000230282	0.241289
chr15	96884949	96885418	4	3.49e-05	0.004	1456	NR2F2	NM_001145155	-0.893089	5.12e-08	-0.171941
chr16	85009716	85010597	4	3.49e-05	0.004	0	ZDHHC7	NM_001145548	-0.780508	2.99e-05	-0.417469
chr1	45254480	45254530	2	3.49e-05	0.004	1053	BEST4	NM_153274	-0.0786843	0.734592	-0.300344
chr8	120885511	120885549	2	3.49e-05	0.004	350	DEPTOR	NM_001283012	-0.548428	0.0100463	-0.135214
chr2	177042493	177042789	2	3.49e-05	0.004	0	HOXD-AS1	NR_033979	0.889733	6.78e-08	0.0998796
chr13	113698408	113699526	15	5.24e-05	0.005	0	MCF2L	NM_001112732	-0.706855	0.000340274	-0.343124
chr3	181428046	181428697	15	5.24e-05	0.005	1014	SOX2	NM_003106	0.691271	0.000519769	0.566157
chr2	66666292	66668012	14	5.24e-05	0.005	0	MEIS1	NM_002398	-0.850764	1.03e-06	-0.103612
chr14	95238671	95240560	13	6.12e-05	0.005	2171	GSC	NM_173849	0.841154	1.78e-06	0.294951
chr17	80968667	80970892	13	6.99e-05	0.005	0	B3GNTL1	NM_001009905	-0.0229414	0.921372	-0.0126172
chr22	46480891	46482023	12	6.12e-05	0.005	0	MIRLET7BHG	NM_207477	-0.581551	0.00568813	-0.46933
chr5	92929319	92931623	12	7.86e-05	0.005	0	NR2F1	NM_005654	-0.577517	0.00611528	-0.278274
chr1	214152709	214153472	9	4.37e-05	0.005	7805	PROX1	NM_001270616	0.582464	0.00559496	2.76488
chr17	76801065	76801117	2	5.24e-05	0.005	0	USP36	NM_025090	-0.0833603	0.719416	-0.0906145
chr3	181412965	181414237	9	6.12e-05	0.006	0	SOX2-OT	NR_004053	-0.161939	0.483112	-0.6513
chr3	181441345	181442137	9	6.12e-05	0.006	0	SOX2-OT	NR_004053	-0.29244	0.1983	-1.56221
chr10	129533731	129534613	7	5.24e-05	0.006	924	FOXI2	NM_207426	NA	NA	NA
chr17	79010458	79011542	7	5.24e-05	0.006	1938	BAIAP2-AS1	NM_001004336	0.619478	0.00274605	0.371546
chr1	110609973	110610995	5	5.24e-05	0.006	0	ALX3	NM_006492	-0.923931	2.29e-09	-0.14446
chr7	27286075	27286813	4	5.24e-05	0.006	0	EVX1	NM_001989	NA	NA	NA
chr5	3536525	3536536	2	6.12e-05	0.006	316	LOC285577	NA	NA	NA	NA
chr16	29673465	29673465	1	5.24e-05	0.006	0	LOC440354	NR_002473	0.430786	0.0512303	1.40458
chr15	53083978	53083978	1	5.24e-05	0.006	1768	ONECUT1	NM_004498	0.223034	0.33115	3.58819
chr6	28129096	28129096	1	5.24e-05	0.006	3859	ZKSCAN8	NM_001278119	0.145415	0.529395	0.132509
chr7	16794078	16794078	1	5.24e-05	0.006	0	TSPAN13	NM_014399	-0.473924	0.0299797	-0.109974
chr1	111770718	111770718	1	5.24e-05	0.006	0	CHI3L2	NM_001025197	-0.346193	0.124219	-0.107178
chr1	26230906	26230906	1	5.24e-05	0.006	0	STMN1	NM_001145454	0.191899	0.404659	0.0405297
chr19	13884760	13884760	1	5.24e-05	0.006	496	C19orf53	NM_014047	-0.0751947	0.74598	-0.0684364
chr17	46678719	46678719	1	5.24e-05	0.006	0	HOXB6	NM_018952	0.909482	1.13e-08	0.266358
chr7	27225222	27226329	19	6.12e-05	0.007	386	HOXA11	NM_005523	0.540558	0.0114066	1.96639
chr13	20805196	20805895	10	9.61e-05	0.007	0	GJB6	NM_001110219	0.379551	0.0896975	0.40325
chr17	46799640	46800028	8	6.12e-05	0.007	2098	HOXB13	NM_006361	0.966618	1.08e-12	0.240025
chr5	3590482	3591012	5	6.12e-05	0.007	5155	IRX1	NM_024337	0.850207	1.06e-06	0.123357
chr10	134404873	134405126	4	6.12e-05	0.007	0	INPP5A	NM_005539	-0.797041	1.52e-05	-0.347415
chr10	121300857	121301343	3	6.12e-05	0.007	0	RGS10	NM_001005339	-0.479931	0.0276802	-0.232642
chr6	169539810	169540263	3	6.12e-05	0.007	75611	THBS2	NM_003247	0.335964	0.136492	0.0820712
chr10	134804172	134804447	3	6.12e-05	0.007	14170	LOC399829	NA	NA	NA	NA
chr12	102272136	102272136	1	6.12e-05	0.007	0	DRAM1	NM_018370	-0.559963	0.00829459	-0.16102
chr8	19539991	19539991	1	6.99e-05	0.007	0	CSGALNACT1	NM_001130518	-0.488178	0.024753	-0.0944769
chr5	76942048	76942048	1	6.99e-05	0.007	7525	OTP	NM_032109	NA	NA	NA
chr10	134535631	134536902	7	6.99e-05	0.008	0	INPP5A	NM_005539	-0.73348	0.000154623	-0.355264
chr4	151502935	151504187	9	0.000104836	0.008	0	MAB21L2	NM_006439	-0.962241	3.43e-12	-0.14745
chr4	7394790	7395612	7	6.99e-05	0.008	0	SORCS2	NM_020777	-0.539207	0.0116545	-0.184189
chr1	3228966	3230424	9	0.000104836	0.008	0	PRDM16	NM_022114	-0.823131	4.6e-06	-0.245367
chr7	640338	641028	6	6.99e-05	0.008	0	PRKAR1B	NM_001164758	-0.270257	0.236078	-0.124012
chr6	168225394	168226064	6	6.99e-05	0.008	1606	MLLT4	NM_001040000	0.659828	0.0011359	0.277885
chr11	1320010	1320634	6	6.99e-05	0.008	0	TOLLIP	NM_019009	-0.0308711	0.894322	-0.0262398
chr14	103593088	103593907	6	6.99e-05	0.008	0	TNFAIP2	NM_006291	0.5216	0.0153057	0.1156
chr8	99959430	99960148	5	6.99e-05	0.008	0	OSR2	NM_001142462	-0.685461	0.000604788	-0.0744872
chr17	78753756	78754318	5	6.99e-05	0.008	0	RPTOR	NM_001163034	-0.115629	0.617701	-0.093418
chr16	72820681	72821353	4	6.99e-05	0.008	0	ZFHX3	NM_001164766	-0.893659	4.88e-08	-0.417256
chr1	47901555	47902085	4	6.99e-05	0.008	0	FOXD2	NM_004474	-0.96891	5.55e-13	-0.240827
chr11	19372234	19372553	4	6.99e-05	0.008	0	NAV2	NM_001111018	0.0886	0.70253	0.0360672
chr1	90099257	90100070	4	6.99e-05	0.008	0	LRRC8C	NM_032270	-0.736586	0.000140197	-0.323677
chr1	2847213	2848110	4	6.99e-05	0.008	89935	ACTRT2	NM_080431	NA	NA	NA
chr5	6338017	6338529	3	6.99e-05	0.008	611	FLJ33360	NM_001001702	NA	NA	NA
chr6	41605343	41605784	3	6.99e-05	0.008	410	MDFI	NM_005586	-0.377164	0.0919006	-0.0591538
chr15	40544174	40544427	3	6.99e-05	0.008	0	PAK6	NM_001128628	0.630091	0.00220268	2.91748
chr7	2800436	2800791	3	6.99e-05	0.008	0	GNA12	NM_001282440	0.357901	0.111167	0.218116
chr13	112980649	112980703	3	6.99e-05	0.008	49947	SPACA7	NM_145248	NA	NA	NA
chr17	39471738	39472340	7	7.86e-05	0.009	0	KRTAP17-1	NM_031964	NA	NA	NA
chr14	61103667	61104967	7	7.86e-05	0.009	6449	SIX1	NM_005982	-0.692158	0.000507734	-0.0528028
chr1	3331987	3332705	7	7.86e-05	0.009	0	PRDM16	NM_022114	0.894353	4.6e-08	0.323303
chr7	128530369	128531479	6	7.86e-05	0.009	0	KCP	NM_001135914	-0.42393	0.0554697	-1.90367
chr7	2150534	2151462	6	7.86e-05	0.009	0	MAD1L1	NM_001013836	-0.438539	0.046742	-0.413104
chr7	54955929	54956419	6	7.86e-05	0.009	128989	SEC61G	NM_001012456	0.00710132	0.975629	0.00340747
chr1	46859671	46859845	5	7.86e-05	0.009	93	FAAH	NM_001441	0.166364	0.471069	0.163569
chr6	21667166	21668049	5	7.86e-05	0.009	0	LINC00340	NA	-0.302277	0.182928	-0.491151
chr10	13748985	13749285	5	7.86e-05	0.009	0	FRMD4A	NM_018027	-0.774716	3.74e-05	-0.137049
chr7	27220034	27220398	4	7.86e-05	0.009	377	HOXA11	NM_005523	0.442891	0.0443588	2.49181
chr3	70048377	70048672	2	8.74e-05	0.009	30888	MITF	NM_000248	-0.162974	0.480281	-0.0853765
chr4	169552310	169552346	2	8.74e-05	0.009	0	PALLD	NM_001166108	-0.230535	0.314714	-0.0672169
chr2	45240373	45240563	2	8.74e-05	0.009	3830	SIX2	NM_016932	-0.822648	4.71e-06	-0.0789891
chr1	113215934	113215934	1	8.74e-05	0.009	1113	MOV10	NM_001130079	-0.359363	0.10961	-0.271743
chr19	46999840	46999840	1	8.74e-05	0.009	670	PNMAL2	NM_020709	-0.748625	9.47e-05	-0.576166
chr7	35294640	35297699	14	0.000113573	0.01	928	TBX20	NM_001077653	0.849118	1.13e-06	0.513007
chr1	2983926	2984631	9	0.000131046	0.01	1110	PRDM16	NM_022114	0.760065	6.39e-05	0.248357
chr4	111535334	111536970	9	0.000131046	0.01	1609	PITX2	NM_000325	0.694017	0.000483286	0.178901
chr6	100676745	100677145	7	8.74e-05	0.01	152449	LOC728012	NA	NA	NA	NA
chr2	3452347	3452919	7	8.74e-05	0.01	0	TRAPPC12	NM_016030	0.250658	0.273106	0.20957
chr7	4210949	4211566	7	8.74e-05	0.01	0	SDK1	NM_001079653	0.332171	0.141254	0.182641
chr18	56296094	56296607	7	8.74e-05	0.01	0	ALPK2	NM_052947	-0.700925	0.000401027	-0.137915
chr2	175208144	175209255	7	8.74e-05	0.01	3622	CIR1	NM_004882	0.281419	0.216525	0.169614
chr11	66082889	66084163	7	8.74e-05	0.01	0	CD248	NM_020404	-0.857081	6.98e-07	-0.139674
chr2	121554672	121554926	6	8.74e-05	0.01	0	GLI2	NM_005270	0.255532	0.263577	0.0888188
chr20	39320532	39321729	6	8.74e-05	0.01	2655	MAFB	NM_005461	0.318522	0.159356	0.0520013
chr11	123066529	123067275	6	8.74e-05	0.01	521	CLMP	NM_024769	0.0145394	0.950124	0.00573713
chr17	41832753	41833324	6	8.74e-05	0.01	0	SOST	NM_025237	0.204236	0.374524	0.328178
chr8	61326407	61326925	5	8.74e-05	0.01	102543	RAB2A	NM_001242644	-0.282168	0.215253	-0.606948
chr4	111558988	111559355	5	8.74e-05	0.01	0	PITX2	NM_000325	0.402365	0.0705635	0.109428
chr9	977490	978258	4	8.74e-05	0.01	0	DMRT3	NM_021240	NA	NA	NA
chr10	664719	665102	4	8.74e-05	0.01	0	DIP2C	NM_014974	-0.375703	0.0932695	-0.39629
chr3	127347343	127347536	3	8.74e-05	0.01	465	PODXL2	NM_015720	0.363356	0.105438	0.15739
chr17	746502	746641	3	8.74e-05	0.01	0	NXN	NM_001205319	-0.628224	0.00229111	-0.12722
chr4	156875336	156875661	3	8.74e-05	0.01	287	CTSO	NM_001334	-0.228886	0.318284	-0.0648235
chr10	15760373	15760947	3	8.74e-05	0.01	0	ITGA8	NM_003638	-0.852651	9.16e-07	-0.134366
chr17	37893764	37894636	10	0.000139782	0.011	0	GRB7	NM_001030002	-0.0541014	0.815829	-0.148453
chr12	5603131	5603595	8	0.000104836	0.011	0	NTF3	NM_001102654	0.807535	9.61e-06	0.12327
chr6	168785320	168785970	8	0.000113573	0.011	55860	SMOC2	NM_001166412	-0.3397	0.131913	-0.183884
chr4	186732926	186733428	8	0.000122309	0.011	0	SORBS2	NM_001145670	-0.6802	0.000691722	-0.0892248
chr5	172655925	172656713	7	9.61e-05	0.011	2393	NKX2-5	NM_001166175	NA	NA	NA
chr4	69215993	69216111	5	9.61e-05	0.011	104580	TMPRSS11B	NM_182502	NA	NA	NA
chr15	71408603	71408914	4	0.000104836	0.011	763	CT62	NM_001102658	-0.583281	0.00551266	-3.74015
chr5	6582121	6582542	3	9.61e-05	0.011	0	LOC255167	NA	-0.784777	2.53e-05	-0.46272
chr6	30075057	30075057	1	0.000104836	0.011	1591486	GPX6	NM_182701	NA	NA	NA
chr11	31818474	31819464	8	0.000131046	0.012	0	PAX6	NM_000280	-0.264829	0.245988	-1.17991
chr20	43743301	43744110	8	0.000131046	0.012	0	WFDC5	NM_145652	0.347519	0.122689	0.414711
chr2	175204844	175205852	7	0.000122309	0.012	2575	SP9	NM_001145250	0.490261	0.0240538	2.35729
chr17	36665844	36667233	6	0.000122309	0.012	0	ARHGAP23	NM_001199417	-0.585971	0.00524869	-0.258523
chr17	75317185	75317185	1	0.000113573	0.012	0	2015-09-09	NM_001113491	-0.800721	1.3e-05	-0.359351
chr4	120547946	120547946	1	0.000113573	0.012	0	PDE5A	NM_001083	-0.855049	7.92e-07	-0.0945293
chr7	41746034	41746034	1	0.000113573	0.012	3327	INHBA	NM_002192	-0.303791	0.180635	-0.0437235
chr1	165321741	165324679	12	0.000174727	0.013	0	LMX1A	NM_001033507	0.419113	0.0586044	1.31605
chr8	65490343	65491318	9	0.000165991	0.013	1476	BHLHE22	NM_152414	0.509866	0.0182153	0.491224
chr2	239799440	239800268	7	0.000131046	0.013	0	TWIST2	NM_001271893	-0.930301	1.02e-09	-0.075165
chr5	37834672	37835168	7	0.000131046	0.013	0	GDNF	NM_000514	0.818527	5.76e-06	0.108578
chr4	42400738	42401610	7	0.000139782	0.013	0	SHISA3	NM_001080505	-0.0269459	0.907699	-0.0207073
chr21	42733729	42734266	6	0.000139782	0.013	0	MX2	NM_002463	-0.707703	0.00033227	-0.166746
chr6	108488335	108489064	6	0.000139782	0.013	0	NR2E1	NM_001286102	NA	NA	NA
chr2	223288331	223288923	5	0.000131046	0.013	398	SGPP2	NM_152386	NA	NA	NA
chr10	130830829	130831162	5	0.000139782	0.013	434291	MGMT	NM_002412	-0.124106	0.591973	-0.047365
chr3	5018700	5019217	5	0.000139782	0.013	1879	BHLHE40	NM_003670	0.672954	0.000828716	0.119884
chr2	38301438	38302487	4	0.000139782	0.013	0	CYP1B1	NM_000104	-0.56087	0.00816824	-0.0935294
chr4	715865	716282	4	0.000139782	0.013	0	PCGF3	NM_006315	-0.216118	0.346747	-0.125843
chr5	8839750	8839968	4	0.000139782	0.013	195169	SEMA5A	NM_003966	0.442876	0.0443668	0.0896064
chr4	719908	720218	3	0.000131046	0.013	0	PCGF3	NM_006315	-0.0574195	0.804738	-0.0332335
chr17	46663648	46663873	3	0.000131046	0.013	4745	HOXB5	NM_002147	0.617811	0.00284077	0.165765
chr17	30591837	30592033	3	0.000131046	0.013	1161	RHBDL3	NM_138328	-0.26223	0.250827	-0.591696
chr2	232259281	232259623	3	0.000131046	0.013	711	B3GNT7	NM_145236	0.218657	0.340972	0.286908
chr10	134211857	134211908	3	0.000139782	0.013	0	PWWP2B	NM_001098637	-0.370563	0.0982021	-0.205822
chr4	52918457	52918489	3	0.000139782	0.013	0	SPATA18	NM_145263	0.204393	0.37415	0.0504669
chr17	46622715	46622899	2	0.000122309	0.013	3332	HOXB3	NM_002146	0.890169	6.54e-08	0.136481
chr1	3143682	3144710	7	0.000148518	0.014	0	PRDM16	NM_022114	0.824131	4.37e-06	0.288196
chr1	92414221	92414782	7	0.000148518	0.014	145	BRDT	NM_001242805	NA	NA	NA
chr7	162052	163293	6	0.000148518	0.014	29675	FAM20C	NM_020223	-0.772612	4.05e-05	-0.173916
chr2	201634398	201635383	5	0.000148518	0.014	0	AOX2P	NR_001557	-0.428666	0.0525136	-3.06878
chr21	45773189	45773400	4	0.000148518	0.014	83	TRPM2	NM_001001188	-0.202398	0.37893	-5.41161
chr8	110704757	110705093	3	0.000148518	0.014	736	SYBU	NM_001099743	-0.456333	0.037589	-0.0835192
chr6	166140451	166140706	3	0.000148518	0.014	64862	PDE10A	NM_001130690	-0.484493	0.0260288	-0.182617
chr2	131009324	131009324	1	0.000131046	0.014	53289	TUBA3E	NM_207312	NA	NA	NA
chr1	119541833	119544772	19	0.000131046	0.015	9653	TBX15	NM_152380	-0.635156	0.00197713	-0.130562
chr8	143545236	143545949	7	0.000157255	0.015	0	BAI1	NM_001702	0.343367	0.127528	0.347695
chr5	53751045	53751919	5	0.000157255	0.015	0	HSPB3	NM_006308	-0.791167	1.95e-05	-0.121123
chr13	107568814	107569408	5	0.000157255	0.015	244285	LINC00443	NR_047026	NA	NA	NA
chr2	60776302	60776302	1	0.000148518	0.015	0	BCL11A	NM_018014	-0.563601	0.00779721	-0.33284
chr1	47909234	47911508	13	0.000218409	0.016	2870	FOXD2	NM_004474	-0.823371	4.54e-06	-0.14069
chr12	2800182	2801158	12	0.000227146	0.016	0	CACNA1C	NM_000719	-0.243806	0.286866	-0.11227
chr7	96631902	96633726	11	0.000200937	0.016	1563	DLX6	NM_005222	0.902339	2.25e-08	0.321808
chr4	186559412	186560403	8	0.000183464	0.016	0	SORBS2	NM_001145670	0.791556	1.92e-05	0.100815
chr10	22622459	22623910	8	0.000183464	0.016	2044	COMMD3-BMI1	NM_001204062	-0.356955	0.112183	-6.87024
chr3	181437145	181438328	8	0.000183464	0.016	4921	SOX2	NM_003106	0.689267	0.000547856	0.610198
chr5	3605783	3606795	8	0.000183464	0.016	4265	IRX1	NM_024337	0.592872	0.0046191	0.0775499
chr1	119526060	119527156	8	0.000183464	0.016	0	TBX15	NM_152380	-0.80984	8.66e-06	-0.210961
chr5	368394	369088	5	0.000165991	0.016	0	AHRR	NM_001242412	-0.794787	1.68e-05	-0.211
chr12	656423	657046	5	0.000165991	0.016	0	B4GALNT3	NM_173593	-0.042711	0.854151	-0.0664188
chr5	322735	322816	2	0.000148518	0.016	0	AHRR	NM_001242412	-0.789567	2.08e-05	-0.272094
chr11	110581434	110581454	2	0.000148518	0.016	0	ARHGAP20	NM_001258415	0.193879	0.399735	0.0759016
chr8	62627837	62627892	2	0.000148518	0.016	637	ASPH	NM_001164750	-0.70954	0.000315475	-0.260563
chr5	137224213	137224284	2	0.000148518	0.016	840	PKD2L2	NM_001258448	0.364765	0.103993	4.80581
chr3	147140118	147142415	18	0.000148518	0.017	5611	ZIC1	NM_003412	-0.360094	0.108837	-0.138096
chr1	47898435	47899676	6	0.000174727	0.017	2012	FOXD2	NM_004474	-0.939361	2.82e-10	-0.188531
chr12	54427884	54428592	3	0.000174727	0.017	0	HOXC4	NM_014620	0.813994	7.14e-06	0.406698
chr3	156807379	156807691	3	0.000174727	0.017	0	LOC100498859	NA	-0.42552	0.0544631	-1.5517
chr2	12856040	12856422	2	0.000157255	0.017	575	TRIB2	NM_021643	-0.535932	0.0122736	-0.176305
chr1	151967992	151967992	1	0.000165991	0.017	1277	S100A10	NM_002966	-0.249574	0.275255	-0.0743666
chr5	122426797	122426797	1	0.000165991	0.017	0	PRDM6	NM_001136239	-0.634411	0.00200903	-0.105933
chr7	77044873	77044873	1	0.000165991	0.017	0	PION	NA	0.478674	0.0281494	0.291289
chr19	35632493	35634556	13	0.000244618	0.018	0	FXYD7	NM_022006	-0.331122	0.142591	-0.3869
chr7	96641456	96642794	10	0.000209673	0.018	1103	DLX6	NM_005222	0.889271	7.04e-08	0.343233
chr5	168728495	168729558	7	0.0001922	0.018	361	SLIT3	NM_001271946	-0.668567	0.00092237	-0.0577064
chr7	1162932	1164063	7	0.0001922	0.018	0	C7orf50	NM_001134395	-0.551956	0.00948112	-0.187851
chr13	76444798	76444850	4	0.0001922	0.018	323	C13orf45	NM_001257995	-0.0430079	0.853148	-0.0503561
chr22	19118165	19118202	3	0.0001922	0.018	0	DGCR14	NM_022719	-0.703742	0.000371099	-0.813375
chr2	175193754	175194079	2	0.000165991	0.018	0	LOC285084	NA	0.272036	0.232888	0.438761
chr13	24734180	24734318	2	0.000165991	0.018	542	SPATA13	NM_001166271	0.814234	7.06e-06	0.285774
chr12	133301550	133302266	8	0.000218409	0.019	0	ANKLE2	NM_015114	-0.136991	0.553761	-0.0677427
chr2	66804865	66805939	6	0.000200937	0.019	4973	MEIS1	NM_002398	0.79187	1.89e-05	0.135904
chr6	45387257	45387932	6	0.000200937	0.019	0	RUNX2	NM_001015051	0.37395	0.0949303	0.124974
chr6	37321337	37321337	1	0.000183464	0.019	410	RNF8	NM_003958	-0.0530688	0.819288	-0.0804593
chr12	6310744	6310744	1	0.000183464	0.019	0	CD9	NM_001769	0.489855	0.0241889	0.0716763
chr5	169815771	169816960	6	0.000218409	0.02	0	KCNMB1	NM_004137	-0.432347	0.0503012	-0.0673727
chr5	1053545	1054113	4	0.000218409	0.02	0	SLC12A7	NM_006598	0.567849	0.00724775	0.192322
chr14	31343146	31343427	4	0.000227146	0.02	1957	LOC100506071	NA	-0.316689	0.161904	-1.40255
chr6	169558896	169559396	4	0.000227146	0.02	56478	THBS2	NM_003247	0.0471507	0.839171	0.00989791
chr21	44898090	44898206	3	0.000235882	0.02	0	LINC00313	NM_153752	-0.254397	0.265777	-1.31451
chr2	227662704	227663151	3	0.000235882	0.02	0	IRS1	NM_005544	-0.498561	0.0214233	-0.250541
chr16	86011615	86011615	1	0.0001922	0.02	55403	IRF8	NM_002163	-0.186467	0.418335	-4.77036
chr7	134832221	134833166	10	0.000262091	0.021	0	TMEM140	NM_018295	-0.704773	0.000360638	-0.141924
chr10	50506748	50507298	9	0.000235882	0.021	0	C10orf71	NM_001135196	-0.294248	0.195412	-4.46178
chr2	121199631	121200849	9	0.000244618	0.021	21061	LOC84931	NA	NA	NA	NA
chr8	1337571	1338706	6	0.000235882	0.021	86743	LOC286083	NR_033895	NA	NA	NA
chr8	70378380	70378760	6	0.000235882	0.021	98	SULF1	NM_001128204	-0.582834	0.00555755	-0.0558367
chr7	1083209	1083473	3	0.000244618	0.021	0	C7orf50	NM_001134395	-0.709523	0.000315627	-0.281598
chr10	119000083	119000236	3	0.000244618	0.021	347	SLC18A2	NM_003054	0.441376	0.0451776	6.33961
chr5	67483109	67483678	3	0.000253355	0.021	27905	PIK3R1	NM_001242466	0.737867	0.000134593	0.133349
chr1	222792554	222792587	2	0.000209673	0.021	0	MIA3	NM_198551	-0.0239815	0.917819	-0.0218906
chr20	5988043	5988223	2	0.000209673	0.021	0	CRLS1	NM_001127458	0.346036	0.124402	0.431151
chr6	7142024	7142066	2	0.000209673	0.021	0	RREB1	NM_001003698	0.510151	0.0181397	0.948366
chr19	16178091	16178570	9	0.000262091	0.022	0	TPM4	NM_001145160	0.0434043	0.851809	0.0155812
chr1	95006322	95006977	6	0.000253355	0.022	0	F3	NM_001178096	0.762759	5.8e-05	0.0655978
chr3	147137503	147138293	3	0.000262091	0.022	2996	ZIC1	NM_003412	-0.164544	0.476004	-0.0650832
chr4	24796689	24796753	2	0.000218409	0.022	331	SOD3	NM_003102	-0.321115	0.155799	-0.0400559
chr10	130338570	130338781	2	0.000218409	0.022	414101	MKI67	NM_001145966	-0.043841	0.850334	-0.00575288
chr10	134944446	134944512	2	0.000218409	0.022	0	GPR123	NM_001083909	NA	NA	NA
chr1	119531625	119532925	17	0.000227146	0.024	0	TBX15	NM_152380	-0.796841	1.54e-05	-0.192461
chr11	62688748	62690717	9	0.000305773	0.024	0	CHRM1	NM_000738	0.326798	0.148197	1.61983
chr1	110611712	110612474	6	0.000270828	0.024	0	ALX3	NM_006492	-0.88232	1.22e-07	-0.114343
chr22	32341446	32341780	5	0.000270828	0.024	0	YWHAH	NM_003405	-0.644997	0.00159407	-0.186832
chr20	21685401	21686080	5	0.000270828	0.024	216	PAX1	NM_001257096	-0.12827	0.579504	-0.0302193
chr7	27252737	27253834	5	0.000270828	0.024	6606	HOTTIP	NR_037843	NA	NA	NA
chr10	119297575	119297716	3	0.000279564	0.024	4239	EMX2	NM_001165924	-0.945068	1.13e-10	-0.0908757
chr5	2537210	2537906	9	0.000314509	0.025	208372	IRX2	NM_001134222	0.78828	2.19e-05	0.105873
chr8	143859399	143859990	9	0.000314509	0.025	0	LYNX1	NM_023946	-0.154763	0.502959	-0.027255
chr7	47694695	47694857	5	0.000279564	0.025	0	C7orf65	NM_001123065	0.260655	0.253789	4.98006
chr8	117777365	117778069	3	0.0002883	0.025	672	UTP23	NM_032334	0.307419	0.175225	0.284371
chr2	242887053	242887160	2	0.000244618	0.025	71570	CXXC11	NA	NA	NA	NA
chr2	70996014	70996021	2	0.000244618	0.025	638	ADD2	NM_001185054	0.385851	0.084069	0.716057
chr7	112121036	112121259	2	0.000244618	0.025	3777	IFRD1	NM_001007245	0.655294	0.00126226	0.389969
chr6	32376066	32376095	2	0.000244618	0.025	109058	HLA-DRB5	NM_002125	0.225509	0.325671	1.56356
chr6	159240774	159240814	2	0.000244618	0.025	317	EZR	NM_001111077	0.389988	0.0805185	0.0671823
chr1	3055699	3056951	10	0.000340718	0.026	0	PRDM16	NM_022114	0.706457	0.000344091	0.22784
chr6	29454623	29455126	7	0.0002883	0.026	971052	GPX6	NM_182701	NA	NA	NA
chr1	4770935	4772263	6	0.0002883	0.026	0	AJAP1	NM_001042478	0.547885	0.0101358	0.537443
chr17	6898738	6899888	15	0.0002883	0.027	0	LOC100506713	NR_040089	-0.217066	0.344584	-0.0557586
chr2	200334001	200335874	13	0.000349455	0.027	0	SATB2-AS1	NM_153031	0.0377413	0.870976	0.462993
chr14	70316621	70317239	8	0.000305773	0.027	28874	SMOC1	NM_001034852	-0.380912	0.0884582	-0.0535553
chr17	79031091	79031712	7	0.000297037	0.027	0	BAIAP2	NM_001144888	0.122068	0.598116	0.0743192
chr7	96646598	96648447	12	0.000358191	0.028	1254	DLX5	NM_005221	0.679633	0.000701692	0.130554
chr7	135413023	135413232	5	0.000314509	0.028	89	SLC13A4	NM_012450	-0.177625	0.441127	-0.350229
chr3	156394398	156395056	3	0.000331982	0.028	895	TIPARP-AS1	NR_027954	-0.174571	0.449146	-0.291259
chr2	239887658	239888063	2	0.000305773	0.028	39692	FLJ43879	NM_001001698	0.544466	0.0107136	0.625466
chr17	48585216	48585270	2	0.000305773	0.028	474	MYCBPAP	NM_032133	0.158524	0.492508	0.185573
chr11	129766154	129766154	1	0.000270828	0.028	663	NFRKB	NM_001143835	-0.180028	0.434869	-0.184119
chr8	65498440	65500144	12	0.000366928	0.029	2248	BHLHE22	NM_152414	0.489403	0.02434	0.381527
chr4	174447847	174448841	7	0.000340718	0.029	0	HAND2	NM_021973	0.601552	0.00391742	1.052
chr12	81101689	81102749	6	0.000331982	0.029	0	MYF6	NM_002469	0.214156	0.351249	1.21837
chr16	86598792	86599111	4	0.000331982	0.029	1745	FOXC2	NM_005251	-0.662817	0.0010586	-0.0808614
chr2	240196078	240196284	3	0.000349455	0.029	0	HDAC4	NM_006037	0.512028	0.0176484	0.351667
chr3	87038972	87039150	2	0.000314509	0.029	0	VGLL3	NM_016206	-0.902576	2.2e-08	-0.141423
chr10	43817997	43818911	9	0.0003844	0.03	48180	FXYD4	NM_001184963	NA	NA	NA
chr3	184349562	184349562	1	0.0002883	0.03	49365	EPHB3	NM_004443	-0.650711	0.00140189	-0.120173
chr2	211037310	211037310	1	0.0002883	0.03	1258	KANSL1L	NM_152519	-0.594241	0.00450192	-0.421431
chr1	60539362	60539675	6	0.000358191	0.031	0	C1orf87	NM_152377	0.185275	0.421371	0.836727
chr10	45359611	45359721	3	0.000366928	0.031	0	TMEM72-AS1	NR_033842	-0.0252521	0.913479	-0.20773
chr3	48633441	48633441	1	0.000297037	0.031	2990	UQCRC1	NM_003365	0.511942	0.0176707	0.297875
chr1	1565541	1567257	10	0.000419346	0.032	901	MMP23A	NR_002946	0.303708	0.180761	1.33592
chr4	174441703	174443242	6	0.000366928	0.032	4409	HAND2	NM_021973	0.531249	0.0132053	0.862368
chr16	604935	605347	5	0.000366928	0.032	298	SOLH	NA	-0.522597	0.015077	-0.376476
chr20	33103246	33103584	3	0.000375664	0.032	619	DYNLRB1	NM_001281727	-0.286144	0.20858	-0.166595
chr3	125820372	125821264	7	0.000375664	0.033	0	SLC41A3	NM_001008485	-0.773528	3.91e-05	-0.280521
chr13	114201583	114202861	7	0.000375664	0.033	0	TMCO3	NM_017905	-0.754786	7.68e-05	-0.523765
chr10	77542302	77542488	7	0.0003844	0.033	30	C10orf11	NM_032024	-0.345415	0.125124	-0.0824066
chr17	42988784	42989147	6	0.000375664	0.033	0	GFAP	NM_001131019	-0.50771	0.0187952	-1.55445
chr7	4754502	4755032	6	0.000375664	0.033	0	FOXK1	NM_001037165	-0.393693	0.077435	-0.244881
chr2	176952319	176952930	5	0.000375664	0.033	4601	HOXD13	NM_000523	0.246233	0.281944	2.85062
chr2	139538601	139539181	4	0.000375664	0.033	789	NXPH2	NM_007226	0.306501	0.176583	1.60221
chr6	108495385	108495678	3	0.0003844	0.033	0	NR2E1	NM_001286102	NA	NA	NA
chr6	41343647	41343830	3	0.000393137	0.033	25021	NCR2	NM_001199509	NA	NA	NA
chr14	73392244	73392426	3	0.000393137	0.033	613	DCAF4	NM_001163508	-0.224328	0.328278	-0.106965
chr2	105479387	105479485	2	0.000358191	0.033	0	MIR4435-2	NA	NA	NA	NA
chr12	111182093	111182093	1	0.000314509	0.033	1309	PPP1CC	NM_001244974	0.295225	0.193862	0.299415
chr7	96654548	96655105	10	0.000445555	0.034	404	DLX5	NM_005221	0.486867	0.0252009	0.100139
chr2	200320455	200321348	7	0.000393137	0.034	0	SATB2	NM_001172509	0.390246	0.0803008	0.162853
chr20	39319235	39320005	5	0.000401873	0.035	1358	MAFB	NM_005461	0.223322	0.330509	0.0350836
chr5	42991495	42992128	4	0.000410609	0.035	22702	LOC648987	NR_034085	0.278316	0.22185	0.168149
chr4	174444166	174444307	2	0.000375664	0.035	3344	HAND2	NM_021973	0.324973	0.15061	0.634677
chr10	1228316	1228439	2	0.000375664	0.035	0	ADARB2	NM_018702	0.23137	0.312916	5.04209
chr15	73926454	73926454	1	0.000331982	0.035	700	NPTN	NM_001161363	0.300962	0.184935	0.177298
chr5	122433740	122435550	11	0.000445555	0.036	0	PRDM6	NM_001136239	-0.573147	0.00660762	-0.0951271
chr3	171528758	171528828	2	0.0003844	0.036	473	PLD1	NM_001130081	-0.528966	0.0136797	-0.197115
chr2	165478953	165479150	2	0.0003844	0.036	592	GRB14	NM_004490	0.648053	0.00148871	0.119657
chr4	186316674	186316674	1	0.000340718	0.036	4019	UFSP2	NM_018359	0.500968	0.020705	0.342514
chr7	116164108	116164108	1	0.000340718	0.036	730	CAV1	NM_001172895	-0.543182	0.0109373	-0.140785
chr19	1514425	1514425	1	0.000340718	0.036	1236	ADAMTSL5	NM_213604	0.224408	0.3281	0.121237
chr12	111284228	111284228	1	0.000340718	0.036	582	CCDC63	NM_001286243	NA	NA	NA
chr13	114107554	114107710	2	0.000393137	0.037	0	ADPRHL1	NM_138430	-0.346379	0.124004	-0.147015
chr17	62208374	62208434	2	0.000393137	0.037	871	ERN1	NM_001433	-0.26936	0.237698	-0.207967
chr10	1246336	1246336	1	0.000349455	0.037	0	ADARB2	NM_018702	0.176459	0.444178	4.2549
chr17	9695137	9695137	1	0.000349455	0.037	522	DHRS7C	NM_001105571	NA	NA	NA
chr7	96625955	96627821	11	0.000471764	0.038	0	DLX6-AS1	NR_015448	0.831186	3.05e-06	0.527406
chr4	4763259	4763596	5	0.000436819	0.039	50594	LOC100507266	NA	0.173589	0.45174	0.182264
chr7	155242684	155243417	4	0.000445555	0.039	7406	EN2	NM_001427	0.0706972	0.760733	0.420614
chr4	111531926	111532410	4	0.000445555	0.039	6169	PITX2	NM_000325	0.643384	0.00165217	0.183161
chr17	70115862	70116185	3	0.000471764	0.039	975	SOX9	NM_000346	0.713826	0.000279102	0.14798
chr17	15244441	15244519	3	0.000489237	0.039	0	TEKT3	NM_031898	-0.143328	0.535386	-0.133088
chr8	52721657	52722539	9	0.000524182	0.04	0	PXDNL	NM_144651	-0.0136724	0.953095	-0.0332897
chr6	31838528	31839025	9	0.000524182	0.04	646128	HLA-DRB5	NM_002125	0.155676	0.500412	0.605223
chr3	194090132	194090132	1	0.0003844	0.04	0	LRRC15	NM_001135057	-0.903301	2.06e-08	-0.0777173
chr9	139334807	139334807	1	0.0003844	0.04	550	INPP5E	NM_019892	0.489837	0.024195	0.64504
chr10	105614429	105614429	1	0.0003844	0.04	0	SH3PXD2A	NM_014631	-0.814899	6.84e-06	-0.279376
chr1	23884373	23884373	1	0.000393137	0.04	47	ID3	NM_002167	-0.773759	3.87e-05	-0.0860953
chr17	79099246	79100287	11	0.00050671	0.041	0	AATK	NM_001080395	0.330438	0.143467	1.57476
chr17	15244970	15245237	7	0.0004805	0.041	11	TEKT3	NM_031898	-0.276144	0.225628	-0.242384
chr7	94538403	94538408	2	0.000428082	0.041	0	PPP1R9A	NM_001166160	-0.38639	0.0836001	-0.532854
chr13	113677628	113677777	2	0.000428082	0.041	0	MCF2L	NM_001112732	-0.167794	0.467211	-0.0856685
chr12	56109198	56109265	2	0.000428082	0.041	3108	ITGA7	NM_001144996	-0.242191	0.29017	-0.0534813
chr6	28583971	28584464	16	0.000393137	0.042	100400	GPX6	NM_182701	NA	NA	NA
chr7	27143235	27145159	15	0.000463028	0.042	3357	HOTAIRM1	NR_038366	0.262255	0.25078	0.147841
chr20	19866743	19867145	8	0.000471764	0.042	19	RIN2	NM_001242581	-0.712906	0.000286592	-0.216565
chr12	131304342	131304373	2	0.000471764	0.043	0	STX2	NM_001980	-0.249375	0.27565	-0.172366
chr16	28073818	28073940	2	0.0004805	0.043	0	GSG1L	NM_001109763	0.0521824	0.82226	0.660593
chr3	128079636	128079636	1	0.000419346	0.043	0	EEFSEC	NM_021937	-0.419942	0.0580558	-0.331398
chr5	38445220	38446192	9	0.000576601	0.044	0	EGFLAM	NM_001205301	-0.818327	5.81e-06	-0.152401
chr12	121416315	121416612	8	0.000532919	0.046	0	HNF1A	NM_000545	NA	NA	NA
chr7	155174991	155175340	4	0.000541655	0.046	73045	INSIG1	NM_005542	0.609708	0.00334134	0.081377
chr2	127413363	127413369	3	0.000567864	0.046	141	GYPC	NM_001256584	-0.364746	0.104013	-0.0766439
chr2	45170322	45170365	2	0.000524182	0.046	0	SIX3	NM_005413	0.512265	0.017587	0.10979
chr3	71113124	71113313	2	0.000524182	0.046	0	FOXP1	NM_001012505	-0.786706	2.34e-05	-0.150332
chr14	38092080	38092175	2	0.000524182	0.046	27754	FOXA1	NM_004496	0.116826	0.61404	1.68603
chr2	5835853	5835853	1	0.000454291	0.046	0	SOX11	NM_003108	-0.153729	0.505852	-0.0588484
chr14	70037973	70039262	9	0.000611546	0.047	0	CCDC177	NM_001271507	NA	NA	NA
chr16	54318044	54318935	7	0.000541655	0.047	0	IRX3	NM_024336	-0.0538699	0.816604	-0.0158862
chr4	166300688	166301256	4	0.000550391	0.047	0	CPE	NM_001873	-0.00271879	0.990668	-0.000395551
chr3	57743377	57743599	3	0.000576601	0.047	0	SLMAP	NM_007159	-0.242048	0.290463	-0.162684
chr7	27161624	27161749	2	0.000532919	0.047	0	HOXA3	NM_030661	NA	NA	NA
chr16	86589886	86589886	1	0.000463028	0.047	0	FLJ30679	NM_153017	0.387463	0.0826722	1.35167
chr3	195809593	195809593	1	0.000463028	0.047	560	TFRC	NM_001128148	-0.408518	0.0659737	-0.111352
chr18	30051268	30051803	14	0.000559128	0.048	820	GAREM	NM_001242409	0.430257	0.0515483	0.166767
chr1	15255847	15256222	5	0.000550391	0.048	0	KAZN	NM_001017999	0.742006	0.00011779	0.18536
chr11	67442067	67442195	4	0.000559128	0.048	0	ALDH3B2	NM_000695	NA	NA	NA
chr11	18814418	18814418	1	0.0004805	0.048	1028	PTPN5	NM_001039970	NA	NA	NA
chr1	40420299	40420299	1	0.0004805	0.048	484	MFSD2A	NM_001136493	0.019994	0.931449	0.0101881
chr16	73080909	73081124	2	0.000550391	0.049	0	ZFHX3	NM_001164766	-0.824837	4.22e-06	-0.414661
chr13	44949207	44949207	1	0.000489237	0.049	0	SERP2	NM_001010897	0.243555	0.287378	0.108888
chr13	46425874	46426263	7	0.000567864	0.05	27	SIAH3	NM_198849	-0.331631	0.141941	-4.22143
chr17	77460269	77461284	6	0.000567864	0.05	0	RBFOX3	NM_001025448	-0.144341	0.532474	-0.201055
chr1	160336475	160336712	5	0.000567864	0.05	0	SRGAP2D	NM_001271887	0.076895	0.740425	0.0347766
chr10	54073047	54073281	4	0.000576601	0.05	759	DKK1	NM_012242	0.808314	9.28e-06	0.0820186
chr2	72371255	72371552	4	0.000585337	0.05	0	CYP26B1	NM_001277742	-0.53124	0.0132072	-0.0793781
chr4	42398518	42399093	3	0.00060281	0.05	762	SHISA3	NM_001080505	-0.0770183	0.740022	-0.0483043
chr21	34774164	34774882	3	0.00060281	0.05	319	IFNGR2	NM_005534	-0.513121	0.017367	-0.38874
chr1	47973566	47973715	3	0.000611546	0.05	67202	FOXD2	NM_004474	0.810867	8.26e-06	0.0980409
chr10	134692989	134693097	2	0.000559128	0.05	0	TTC40	NM_001200049	0.275708	0.226391	0.925823
chr6	29579475	29579492	2	0.000559128	0.05	1095904	GPX6	NM_182701	NA	NA	NA
chr17	80208438	80208438	1	0.000497973	0.05	0	CSNK1D	NM_001893	-0.0794104	0.732229	-0.112098
chr16	68269295	68270882	11	0.000681437	0.051	0	ESRP2	NM_024939	-0.162067	0.482761	-0.788606
chr7	27203430	27204349	5	0.000576601	0.051	4168	HOXA-AS4	NA	0.3095	0.172171	1.4942
chr1	203297311	203298100	3	0.000620282	0.051	0	SRGAP2D	NM_001271887	-0.0969947	0.675759	-0.0477419
chr3	187454439	187454482	3	0.000620282	0.051	0	BCL6	NM_001130845	0.05401	0.816135	0.0258703
chr8	102235927	102235927	1	0.000515446	0.051	17634	ZNF706	NM_001042510	-0.273807	0.22974	-0.137971
chr5	122759911	122759911	1	0.000515446	0.051	624	CEP120	NM_001166226	0.125716	0.587137	0.139656
chr8	42066228	42066228	1	0.000515446	0.051	1033	PLAT	NM_000930	0.221783	0.333939	0.0541527
chr16	70720817	70720817	1	0.000515446	0.051	862	MTSS1L	NM_138383	-0.590481	0.00482973	-0.204223
chr13	114831705	114831705	1	0.000515446	0.051	0	RASA3	NM_007368	-0.333928	0.139033	-0.253003
chr7	101558400	101558698	5	0.000585337	0.052	0	CUX1	NM_001202543	0.496647	0.0220084	0.352712
chr11	115376098	115376182	2	0.00060281	0.053	856	CADM1	NM_001098517	-0.500473	0.0208511	-0.0718842
chr7	30950813	30951801	13	0.000733855	0.054	0	AQP1	NM_000385	-0.874855	2.13e-07	-0.046641
chr7	27208885	27209582	12	0.000733855	0.054	627	HOXA10	NM_018951	0.466225	0.0331444	0.998442
chr14	65005951	65006222	8	0.000629019	0.054	963	HSPA2	NM_021979	0.397357	0.0744729	0.0550263
chr12	54088760	54089240	5	0.000611546	0.054	15661	CALCOCO1	NM_001143682	-0.191868	0.404735	-0.0488591
chr2	37899776	37900205	3	0.000655228	0.054	97	CDC42EP3	NM_001270436	0.818836	5.67e-06	0.11967
chr6	170481370	170481752	3	0.000672701	0.054	81669	LOC154449	NA	NA	NA	NA
chr7	156791845	156792319	2	0.000611546	0.054	5227	MNX1	NM_001165255	-0.0658203	0.776821	-1.07583
chr18	43912991	43913147	2	0.000611546	0.054	1039	RNF165	NM_001256758	0.156448	0.498265	8.09394
chr1	2979311	2980937	10	0.000751328	0.055	4804	PRDM16	NM_022114	0.751421	8.62e-05	0.195092
chr6	30122523	30123461	9	0.000742592	0.055	1638952	GPX6	NM_182701	NA	NA	NA
chr7	48129797	48130197	6	0.000629019	0.055	0	UPP1	NM_001287426	0.426172	0.054055	0.0903314
chr7	129008130	129008407	3	0.000681437	0.055	0	AHCYL2	NM_001130720	-0.607761	0.00347201	-0.101636
chr6	137241530	137241530	1	0.000559128	0.055	1871	SLC35D3	NM_001008783	-0.344479	0.126218	-1.17453
chr3	138657291	138659021	13	0.000768801	0.057	4044	FOXL2	NM_023067	0.965883	1.33e-12	0.265342
chr12	46767289	46768016	7	0.000646491	0.057	643	SLC38A2	NM_018976	-0.723628	0.000209167	-0.279215
chr8	884842	885656	5	0.000655228	0.057	0	ERICH1-AS1	NR_073397	NA	NA	NA
chr6	134497379	134497755	4	0.000663964	0.057	0	SGK1	NM_001143676	0.428469	0.0526345	0.0663893
chr13	114927579	114927854	4	0.000663964	0.057	29483	RASA3	NM_007368	-0.356332	0.112856	-0.216949
chr8	19170080	19170432	2	0.000637755	0.057	648	SH2D4A	NM_001174159	-0.672421	0.000839631	-0.102955
chr14	103012188	103012356	2	0.000637755	0.057	6124	MIR4309	NR_036192	NA	NA	NA
chr5	2757457	2758088	4	0.000690173	0.058	1945	C5orf38	NM_178569	0.532087	0.0130346	0.123404
chr12	132670344	132670858	4	0.000690173	0.058	10058	GALNT9	NM_001122636	-0.271481	0.233881	-0.20647
chr4	40858965	40859095	3	0.000725119	0.058	0	APBB2	NM_001166050	-0.316194	0.162597	-0.145371
chr11	110584082	110584327	2	0.000646491	0.058	169	ARHGAP20	NM_001258415	0.433694	0.0495098	0.111435
chr7	127673038	127673038	1	0.000585337	0.058	2035	LRRC4	NM_022143	-0.192625	0.402849	-0.242615
chr1	200842890	200843333	3	0.000733855	0.059	0	SRGAP2D	NM_001271887	-0.0857433	0.71172	-0.0509136
chr10	179725	179725	1	0.000594073	0.059	679	ZMYND11	NM_001202464	-0.274219	0.229012	-0.38331
chr6	169025896	169027179	10	0.000829955	0.06	0	SMOC2	NM_001166412	0.243693	0.287096	0.0683655
chr3	131222041	131222106	2	0.000663964	0.06	180	MRPL3	NM_007208	0.170284	0.46053	0.105045
chr3	197475520	197475520	1	0.000611546	0.06	903	FYTTD1	NM_001011537	0.696692	0.000449869	0.533056
chr6	137112464	137112464	1	0.000611546	0.06	0	MAP3K5	NM_005923	0.197616	0.390533	0.0846256
chr1	59280370	59281383	7	0.000716382	0.062	0	LOC100131060	NA	0.162608	0.481282	0.163333
chr3	193922037	193922693	6	0.000725119	0.062	65635	HES1	NM_005524	-0.630697	0.0021746	-0.0894768
chr5	127871927	127872329	5	0.000725119	0.062	0	FBN2	NM_001999	-0.264737	0.246158	-0.046552
chr2	6072283	6072981	5	0.000725119	0.062	0	LOC150622	NA	-0.236828	0.301312	-28.1681
chr19	17414770	17415626	4	0.000742592	0.062	4710	DDA1	NM_024050	0.462845	0.0346137	0.151092
chr14	95234658	95234826	3	0.000777537	0.062	0	GSC	NM_173849	0.636672	0.00191348	0.232581
chr6	44309765	44310005	3	0.000786273	0.062	391	SPATS1	NM_145026	NA	NA	NA
chr11	68610296	68611806	11	0.000856164	0.065	896	CPT1A	NM_001031847	-0.382616	0.0869256	-0.106477
chr2	157182707	157184880	12	0.00089111	0.066	0	NR4A2	NM_006186	-0.12767	0.581292	-0.0515889
chr17	80763035	80763117	3	0.000838692	0.066	0	TBCD	NM_001033052	-0.323962	0.151958	-0.191071
chr8	27695858	27695870	2	0.000742592	0.066	508	PBK	NM_001278945	0.0479106	0.836613	0.00537694
chr8	10262628	10262628	1	0.000681437	0.066	0	MSRA	NM_001135670	-0.0543608	0.814961	-0.0279746
chr13	114861488	114861488	1	0.000681437	0.066	0	RASA3	NM_007368	-0.303324	0.181341	-0.228496
chr1	55506512	55506512	1	0.000681437	0.066	0	PCSK9	NM_174936	0.0779127	0.737105	0.0151582
chr2	97526122	97526122	1	0.000681437	0.066	0	SEMA4C	NM_017789	-0.394223	0.077001	-0.224137
chr11	68623251	68623521	2	0.000751328	0.067	13851	CPT1A	NM_001031847	0.41944	0.0583874	0.146187
chr1	240774736	240774809	2	0.000760064	0.067	0	GREM2	NM_022469	-0.806774	9.95e-06	-0.0667035
chr7	16684067	16684067	1	0.000707646	0.067	0	ANKMY2	NM_020319	-0.573197	0.0066018	-0.396046
chr2	119602212	119603813	13	0.000934792	0.068	0	EN1	NM_001426	-0.814856	6.86e-06	-0.0929991
chr6	170048365	170048424	3	0.000856164	0.068	0	WDR27	NM_001202550	-0.525903	0.014338	-0.260512
chr8	6420242	6421171	7	0.00079501	0.069	0	ANGPT2	NM_001118887	-0.692744	0.000499913	-0.150989
chr3	184301211	184302124	6	0.00079501	0.069	1014	EPHB3	NM_004443	0.728855	0.00017847	0.108073
chr6	36645100	36645886	6	0.00079501	0.069	0	CDKN1A	NM_000389	-0.378578	0.0905903	-0.106699
chr5	72510846	72511061	3	0.000864901	0.069	39875	TMEM174	NM_153217	NA	NA	NA
chr2	167233372	167233372	1	0.000725119	0.069	874	SCN9A	NM_002977	0.726735	0.000190414	0.143731
chr17	7758397	7759140	9	0.00101342	0.07	278	KDM6B	NM_001080424	0.322474	0.153957	0.103027
chr3	62361923	62363642	9	0.00101342	0.07	2732	FEZF2	NM_018008	NA	NA	NA
chr8	104153592	104153829	8	0.000856164	0.071	0	BAALC	NM_001024372	-0.754129	7.85e-05	-0.0627991
chr6	29581054	29581439	7	0.000838692	0.071	1097483	GPX6	NM_182701	NA	NA	NA
chr3	58563269	58563693	6	0.000838692	0.071	0	FAM107A	NM_001076778	0.502641	0.0202171	0.138195
chr20	58179847	58180616	5	0.000829955	0.071	0	PHACTR3	NM_001199505	0.614598	0.00303115	0.120934
chr10	124220359	124220504	4	0.000847428	0.071	3490	ARMS2	NM_001099667	0.334362	0.138488	0.387821
chr4	4873263	4873966	4	0.000847428	0.071	7602	MSX1	NM_002448	0.544931	0.0106333	0.145581
chr17	74868561	74868725	4	0.000856164	0.071	0	MGAT5B	NM_001199172	-0.354522	0.114828	-0.346452
chr5	43017351	43017685	3	0.000908583	0.072	0	LOC648987	NR_034085	-0.250592	0.273238	-0.195176
chr5	179335607	179335704	3	0.000908583	0.072	750	TBC1D9B	NM_015043	0.176562	0.443908	0.194646
chr7	157348161	157348266	3	0.000908583	0.072	0	PTPRN2	NM_002847	-0.43731	0.0474324	-0.261785
chr1	151513436	151513502	3	0.000917319	0.072	0	TUFT1	NM_001126337	-0.411188	0.0640541	-0.118452
chr1	226299139	226299603	2	0.000803746	0.072	32776	ACBD3	NM_022735	0.193795	0.399944	0.131489
chr8	95962352	95962463	5	0.000864901	0.073	736	TP53INP1	NM_001135733	0.598181	0.0041786	0.161749
chr11	118135203	118135407	4	0.000882373	0.073	0	MPZL2	NM_005797	-0.2739	0.229576	-0.63362
chr2	208635605	208636363	9	0.00110952	0.074	1461	FZD5	NM_003468	0.619883	0.00272343	0.290143
chr3	113160071	113160637	9	0.00110952	0.074	0	WDR52	NM_001164496	0.749914	9.07e-05	0.556712
chr17	57918500	57918682	4	0.00089111	0.074	0	MIR21	NR_029493	-0.353782	0.115641	-0.0487763
chr10	27389879	27389908	2	0.000829955	0.074	451	ANKRD26	NM_001256053	0.0490737	0.8327	0.0327696
chr2	152146702	152146944	2	0.000829955	0.074	271	NMI	NM_004688	0.130798	0.571987	0.0344575
chr10	123735128	123735128	1	0.000777537	0.074	384	NSMCE4A	NM_001167865	0.579327	0.00592042	0.322847
chr19	17517008	17517221	2	0.000838692	0.075	623	BST2	NM_004335	-0.387885	0.0823089	-0.0416663
chr8	38964500	38965492	12	0.00103089	0.076	0	ADAM32	NM_145004	-0.758918	6.65e-05	-0.360652
chr6	30094947	30095178	8	0.000943528	0.076	1611376	GPX6	NM_182701	NA	NA	NA
chr1	91185749	91185922	2	0.000856164	0.076	2954	BARHL2	NM_020063	NA	NA	NA
chr5	115298704	115299646	7	0.000917319	0.078	0	AQPEP	NM_173800	0.531355	0.0131835	0.532823
chr22	45596948	45597019	6	0.000934792	0.078	0	KIAA0930	NM_001009880	0.293786	0.196147	0.129188
chr16	57831745	57832309	6	0.000952264	0.079	0	KIFC3	NM_001130099	-0.443668	0.0439434	-0.130958
chr10	102997782	102998117	6	0.000952264	0.079	0	FLJ41350	NA	NA	NA	NA
chr6	28192457	28192457	1	0.000838692	0.079	571	ZSCAN9	NM_001199479	-0.595352	0.00440876	-0.387721
chr5	138210550	138211184	7	0.000961001	0.08	0	CTNNA1	NM_001903	0.519395	0.0158218	0.292017
chr11	976950	977122	3	0.00100468	0.08	0	AP2A2	NM_001242837	0.627209	0.00234039	0.508236
chr10	104535020	104535521	3	0.00102216	0.08	0	WBP1L	NM_001083913	-0.740626	0.000123177	-0.29713
chr11	2922051	2922852	14	0.000961001	0.081	0	SLC22A18AS	NM_007105	-0.237332	0.300254	-0.236574
chr3	183993080	183993394	4	0.00098721	0.081	0	ECE2	NM_001037324	0.395106	0.0762823	0.284323
chr11	2908233	2908471	4	0.00098721	0.081	855	SLC22A18AS	NM_007105	0.438556	0.0467324	0.426214
chr5	121415023	121415023	1	0.000856164	0.081	967	LOX	NM_001178102	0.508482	0.018586	0.150443
chr1	110626066	110626066	1	0.000864901	0.082	12743	ALX3	NM_006492	-0.739907	0.000126069	-0.117621
chr16	86546628	86547544	10	0.00117067	0.083	0	FOXF1	NM_001451	0.489831	0.0241968	0.104841
chr7	27137922	27138974	7	0.000995946	0.083	998	HOXA2	NM_006735	-0.146718	0.525672	-0.336972
chr8	72757456	72758701	7	0.00100468	0.083	0	LOC100132891	NR_033651	-0.0342103	0.882963	-0.0111739
chr7	138482580	138483314	6	0.00100468	0.083	0	ATP6V0A4	NM_020632	0.254794	0.265005	1.69525
chr3	16924563	16925708	6	0.00100468	0.083	743	PLCL2	NM_001144382	-0.256368	0.261962	-0.0747831
chr1	240656217	240656737	6	0.00101342	0.083	0	GREM2	NM_022469	0.884236	1.05e-07	0.0568469
chr1	2250136	2250860	5	0.00100468	0.083	1835	MORN1	NM_024848	0.238611	0.297579	0.14067
chr15	63673013	63673502	3	0.0010571	0.083	0	CA12	NM_001218	-0.658356	0.00117569	-0.141999
chr7	64349133	64350150	7	0.00103963	0.084	13469	ZNF273	NM_021148	0.433478	0.0496359	0.530645
chr3	194014525	194015171	6	0.00102216	0.084	3817	LOC100131551	NA	0.378886	0.090307	1.91027
chr16	86774095	86774865	4	0.00103089	0.084	158790	FOXL1	NM_005250	0.712345	0.00029124	0.127601
chr3	71633826	71634044	4	0.00103963	0.084	685	FOXP1	NM_001012505	-0.729608	0.000174384	-0.111253
chr19	2042088	2042592	3	0.00106584	0.084	0	MKNK2	NM_017572	0.061488	0.791187	0.0102655
chr1	6266753	6266753	1	0.000882373	0.084	0	RNF207	NM_173795	-0.557672	0.00862087	-0.357593
chr7	151136940	151137476	6	0.00106584	0.085	0	CRYGN	NM_144727	-0.0222834	0.923621	-0.0212367
chr2	171671480	171671795	4	0.00109205	0.087	1404	GAD1	NM_000817	0.916896	5.15e-09	0.402514
chr11	117070485	117070485	1	0.000908583	0.087	2323	SIDT2	NM_001040455	-0.410983	0.0641998	-0.17428
chr14	92041829	92042333	4	0.00110952	0.088	4784	CATSPERB	NM_024764	0.182491	0.428505	3.33267
chr12	117316230	117316665	3	0.00112699	0.088	0	HRK	NM_003806	-0.233253	0.30888	-0.600254
chr11	125494680	125494878	3	0.00112699	0.088	3399	STT3A	NM_001278503	-0.297118	0.190885	-0.147404
chr2	157291262	157291462	3	0.00112699	0.088	502	GPD2	NM_000408	-0.208995	0.363252	-0.0561893
chr4	102711702	102711773	3	0.00113573	0.088	0	BANK1	NM_001083907	-0.623269	0.00254033	-0.322258
chr17	71898817	71898904	3	0.00113573	0.088	74140	LINC00469	NM_182564	NA	NA	NA
chr2	100939477	100939477	1	0.000917319	0.088	281	LONRF2	NM_198461	0.682453	0.00065326	3.90852
chr18	74845706	74845829	2	0.000978474	0.089	931	MBP	NM_001025081	0.273729	0.229878	0.065054
chr6	167536521	167536521	1	0.000926055	0.089	0	CCR6	NM_004367	0.318619	0.159222	3.2027
chr19	18901666	18902727	12	0.00131919	0.09	0	COMP	NM_000095	-0.636146	0.00193537	-0.0461549
chr1	71512100	71512100	1	0.000934792	0.09	0	PTGER3	NM_000957	-0.817839	5.95e-06	-0.312853
chr7	43153950	43153950	1	0.000934792	0.09	0	HECW1	NM_001287059	0.64101	0.00174092	0.263854
chr6	16239799	16239799	1	0.000934792	0.09	0	GMPR	NM_006877	-0.442989	0.0443062	-0.209762
chr6	32076533	32077103	8	0.00116194	0.091	408050	HLA-DRB5	NM_002125	-0.243653	0.287177	-1.1066
chr10	32345864	32346148	3	0.00118815	0.091	492	KIF5B	NM_004521	0.354125	0.115263	0.0887576
chr11	66084841	66085299	3	0.00119688	0.091	325	CD248	NM_020404	-0.896671	3.76e-08	-0.124993
chr14	61191075	61191253	3	0.00119688	0.091	222	SIX4	NM_017420	-0.897229	3.58e-08	-0.127865
chr17	70112877	70113187	2	0.00100468	0.091	3973	SOX9	NM_000346	0.727674	0.000185044	0.130947
chr6	25137864	25137971	2	0.00102216	0.091	0	CMAHP	NR_002174	-0.119448	0.606053	-0.0496715
chr7	114055074	114055419	7	0.0011532	0.093	0	FOXP2	NM_001172766	-0.424647	0.0550139	-0.145258
chr6	32116317	32117079	19	0.000821219	0.094	368074	HLA-DRB5	NM_002125	0.195757	0.395095	0.624021
chr7	25897512	25899194	14	0.00116194	0.094	16881	RNU6-16	NA	NA	NA	NA
chr13	113633379	113633855	7	0.00117067	0.094	0	MCF2L	NM_001112732	0.297369	0.190493	0.130184
chr11	111154742	111155021	6	0.0011532	0.094	0	C11orf53	NM_198498	NA	NA	NA
chr10	100996347	100997023	5	0.0011532	0.094	714	HPSE2	NM_001166244	0.554219	0.00913247	5.93916
chr7	114561804	114562063	5	0.00117067	0.094	145	MDFIC	NM_001166345	-0.690629	0.000528634	-0.208914
chr6	110680085	110680256	2	0.0010571	0.094	609	METTL24	NM_001123364	-0.573257	0.00659478	-0.72831
chr13	50700845	50702410	7	0.00117941	0.095	1167	DLEU2	NR_002612	-0.0197149	0.932404	-0.0105027
chr3	55523594	55524048	5	0.00118815	0.095	1923	WNT5A	NM_001256105	0.601044	0.00395588	0.0651292
chr17	55054810	55054810	1	0.000978474	0.095	657	SCPEP1	NM_021626	-0.745781	0.000104074	-0.218891
chr15	90199179	90199179	1	0.00098721	0.095	496	KIF7	NM_198525	-0.784934	2.51e-05	-0.479871
chr3	160823315	160823505	5	0.00119688	0.096	154	B3GALNT1	NM_001038628	0.470603	0.0313142	0.101593
chr11	1074682	1074757	4	0.00122309	0.096	117	MUC2	NM_002457	NA	NA	NA
chr11	10476976	10477461	4	0.00122309	0.096	0	AMPD3	NM_000480	0.265703	0.244375	0.0922257
chr1	51433616	51433616	1	0.000995946	0.096	750	CDKN2C	NM_001262	-0.53745	0.0119834	-0.136233
chr7	1084791	1084791	1	0.000995946	0.096	0	C7orf50	NM_001134395	-0.519125	0.0158859	-0.158577
chr8	104311985	104311985	1	0.00100468	0.097	0	FZD6	NM_001164615	-0.13212	0.568074	-0.0543095
chr11	74178684	74179054	7	0.00122309	0.099	83	KCNE3	NM_005472	-0.0972691	0.67489	-0.0360804
chr15	99978986	99979389	5	0.00122309	0.099	52487	LRRC28	NM_001284400	-0.276337	0.225291	-0.213801
chr16	89035532	89035532	1	0.00103089	0.099	0	CBFA2T3	NM_005187	0.465807	0.0333233	0.931852
