# Supplementary material for: Strong Components of Epigenetic Memory in Cultured Human Fibroblasts Related to Site of Origin and Donor Age
Source: PLoS Genet. 2016 Feb 25;12(2):e1005819. doi: 10.1371/journal.pgen.1005819 (PMC4767228; doi:10.1371/journal.pgen.1005819)
Supplement: S3 Table — Gene Ontology on genes that overlap or are proximal to (within 5kb) of significant DMRs (FWER < 10%). (XLS) [file pgen.1005819.s013.xls]

## Sheet: go_GenesProximalToDMRs_sig.csv
Supplementary Table 3: Gene Ontology on genes that overlap or are proximal to (within 5kb) of significant DMRs (FWER <= 10%).
GOBPID	Term	Pvalue	OddsRatio	Size
GO:0048598	embryonic morphogenesis	5.76057e-39	8.07706	574
GO:0048562	embryonic organ morphogenesis	3.52454e-34	11.2167	285
GO:0009887	organ morphogenesis	4.43591e-34	5.82711	895
GO:0009653	anatomical structure morphogenesis	3.43803e-32	3.83779	2455
GO:0007389	pattern specification process	3.17647e-30	7.74295	442
GO:0003002	regionalization	1.21244e-29	8.83063	346
GO:0048568	embryonic organ development	1.23457e-29	7.84885	421
GO:0009790	embryo development	1.63336e-27	4.8544	978
GO:0001501	skeletal system development	2.64841e-26	6.65528	484
GO:0048704	embryonic skeletal system morphogenesis	8.53972e-26	20.3427	95
GO:0048513	organ development	1.42121e-25	3.21871	2873
GO:0048705	skeletal system morphogenesis	1.42393e-25	10.7675	213
GO:0048706	embryonic skeletal system development	5.12873e-24	14.9019	127
GO:0048736	appendage development	5.09361e-22	11.1766	169
GO:0060173	limb development	5.09361e-22	11.1766	169
GO:0044767	single-organism developmental process	7.8991e-22	2.70554	5288
GO:0009952	anterior/posterior pattern specification	1.09022e-21	9.49402	211
GO:0048731	system development	4.08195e-21	2.73019	3969
GO:0007275	multicellular organismal development	4.4618e-21	2.68294	4538
GO:0032502	developmental process	7.36958e-21	2.63901	5374
GO:0048856	anatomical structure development	1.1534e-20	2.64415	4755
GO:0035107	appendage morphogenesis	1.55074e-20	11.4747	150
GO:0035108	limb morphogenesis	1.55074e-20	11.4747	150
GO:0060429	epithelium development	3.43178e-20	3.89685	1055
GO:0045893	positive regulation of transcription, DNA-templated	1.38044e-19	3.61373	1227
GO:1903508	positive regulation of nucleic acid-templated transcription	1.38044e-19	3.61373	1227
GO:0030326	embryonic limb morphogenesis	3.61009e-19	12.0033	130
GO:0035113	embryonic appendage morphogenesis	3.61009e-19	12.0033	130
GO:0006357	regulation of transcription from RNA polymerase II promoter	4.85821e-19	3.21149	1647
GO:1902680	positive regulation of RNA biosynthetic process	6.03036e-19	3.51724	1256
GO:0030154	cell differentiation	8.13483e-19	2.63374	3469
GO:0051254	positive regulation of RNA metabolic process	1.11661e-18	3.45234	1294
GO:0060322	head development	1.48179e-18	4.51846	664
GO:0009888	tissue development	1.48815e-18	3.13543	1701
GO:0048869	cellular developmental process	3.2213e-18	2.56514	3687
GO:0009792	embryo development ending in birth or egg hatching	4.04289e-18	4.61339	615
GO:0007423	sensory organ development	4.47335e-18	5.10824	496
GO:0045165	cell fate commitment	4.99349e-18	7.36542	253
GO:0043009	chordate embryonic development	1.20479e-17	4.55959	609
GO:0010628	positive regulation of gene expression	1.6927e-17	3.1979	1458
GO:0007417	central nervous system development	2.13845e-17	3.93024	837
GO:0045944	positive regulation of transcription from RNA polymerase II promoter	4.5159e-17	3.74063	920
GO:0007399	nervous system development	5.86406e-17	2.84241	2025
GO:0006366	transcription from RNA polymerase II promoter	9.76842e-17	2.93348	1778
GO:0007420	brain development	1.94884e-16	4.30982	627
GO:0048729	tissue morphogenesis	2.3084e-16	4.42941	587
GO:0010557	positive regulation of macromolecule biosynthetic process	3.68882e-16	3.09411	1422
GO:0044707	single-multicellular organism process	1.2583e-15	2.28304	6330
GO:1903506	regulation of nucleic acid-templated transcription	2.19203e-15	2.40592	3384
GO:0048732	gland development	2.67888e-15	5.12612	398
GO:0006355	regulation of transcription, DNA-templated	2.76565e-15	2.40204	3359
GO:2001141	regulation of RNA biosynthetic process	3.68715e-15	2.38732	3404
GO:0045935	positive regulation of nucleobase-containing compound metabolic process	4.30554e-15	2.93076	1510
GO:0035295	tube development	6.64321e-15	4.16913	593
GO:0051252	regulation of RNA metabolic process	8.69815e-15	2.34844	3506
GO:0090596	sensory organ morphogenesis	1.04922e-14	6.38356	252
GO:0051173	positive regulation of nitrogen compound metabolic process	1.41686e-14	2.86207	1541
GO:0006351	transcription, DNA-templated	1.57181e-14	2.33555	3461
GO:0002009	morphogenesis of an epithelium	1.86671e-14	4.60009	461
GO:0001655	urogenital system development	2.5541e-14	5.57217	312
GO:0097659	nucleic acid-templated transcription	2.65021e-14	2.31692	3482
GO:0032501	multicellular organismal process	3.68014e-14	2.18391	6580
GO:2000112	regulation of cellular macromolecule biosynthetic process	3.91289e-14	2.28428	3671
GO:0031328	positive regulation of cellular biosynthetic process	4.07157e-14	2.81761	1541
GO:0010468	regulation of gene expression	7.76303e-14	2.23506	3982
GO:0050793	regulation of developmental process	8.05622e-14	2.59639	1970
GO:0048468	cell development	1.04497e-13	2.60556	1918
GO:0009891	positive regulation of biosynthetic process	1.05276e-13	2.76311	1567
GO:0010556	regulation of macromolecule biosynthetic process	1.21185e-13	2.23825	3789
GO:0010604	positive regulation of macromolecule metabolic process	1.35466e-13	2.44455	2420
GO:2000027	regulation of organ morphogenesis	1.43065e-13	7.78065	164
GO:2000026	regulation of multicellular organismal development	2.08069e-13	2.82181	1416
GO:0045892	negative regulation of transcription, DNA-templated	2.09295e-13	3.16298	1013
GO:0022603	regulation of anatomical structure morphogenesis	2.89821e-13	3.44836	795
GO:0006928	movement of cell or subcellular component	2.94194e-13	2.66238	1683
GO:0032774	RNA biosynthetic process	4.99684e-13	2.21236	3605
GO:0035239	tube morphogenesis	5.03703e-13	4.83805	364
GO:0042471	ear morphogenesis	7.06994e-13	9.19256	119
GO:1903507	negative regulation of nucleic acid-templated transcription	9.00659e-13	3.04977	1046
GO:0000122	negative regulation of transcription from RNA polymerase II promoter	9.79312e-13	3.60262	675
GO:0051239	regulation of multicellular organismal process	1.12623e-12	2.41392	2242
GO:0048518	positive regulation of biological process	1.23183e-12	2.09824	4918
GO:0034654	nucleobase-containing compound biosynthetic process	1.24989e-12	2.15185	3964
GO:0060284	regulation of cell development	1.36377e-12	3.56695	681
GO:1902679	negative regulation of RNA biosynthetic process	1.70789e-12	3.00079	1061
GO:0040011	locomotion	2.07745e-12	2.63639	1566
GO:0019219	regulation of nucleobase-containing compound metabolic process	2.51415e-12	2.14221	3818
GO:0072001	renal system development	3.31419e-12	5.37973	273
GO:0010558	negative regulation of macromolecule biosynthetic process	3.58327e-12	2.8294	1214
GO:0022008	neurogenesis	3.9725e-12	2.70802	1384
GO:0031325	positive regulation of cellular metabolic process	3.97682e-12	2.29842	2544
GO:0060255	regulation of macromolecule metabolic process	4.32642e-12	2.04893	5287
GO:0031326	regulation of cellular biosynthetic process	4.48569e-12	2.11336	3952
GO:2000113	negative regulation of cellular macromolecule biosynthetic process	4.65697e-12	2.87696	1139
GO:0018130	heterocycle biosynthetic process	5.21432e-12	2.10278	4031
GO:0019438	aromatic compound biosynthetic process	5.78873e-12	2.09919	4036
GO:0009889	regulation of biosynthetic process	6.16312e-12	2.09966	4003
GO:0045596	negative regulation of cell differentiation	6.82838e-12	3.5451	640
GO:0051216	cartilage development	7.63133e-12	6.67304	179
GO:0009893	positive regulation of metabolic process	8.03092e-12	2.1729	3173
GO:0051253	negative regulation of RNA metabolic process	8.79199e-12	2.87711	1101
GO:0042733	embryonic digit morphogenesis	9.45815e-12	13.8082	61
GO:0048522	positive regulation of cellular process	9.58261e-12	2.07445	4169
GO:0010629	negative regulation of gene expression	9.99837e-12	2.739	1269
GO:0048646	anatomical structure formation involved in morphogenesis	1.08748e-11	2.93627	1026
GO:0060562	epithelial tube morphogenesis	1.1873e-11	4.7706	325
GO:0045595	regulation of cell differentiation	1.24336e-11	2.65273	1388
GO:0043583	ear development	1.49356e-11	6.13038	201
GO:0061138	morphogenesis of a branching epithelium	1.49356e-11	6.13038	201
GO:0048523	negative regulation of cellular process	1.58667e-11	2.08043	3869
GO:0048546	digestive tract morphogenesis	1.63042e-11	15.1667	53
GO:0016477	cell migration	1.86262e-11	2.84461	1093
GO:0048870	cell motility	1.94252e-11	2.77397	1176
GO:0051674	localization of cell	1.94252e-11	2.77397	1176
GO:0051171	regulation of nitrogen compound metabolic process	2.08262e-11	2.06808	3918
GO:0009890	negative regulation of biosynthetic process	2.13581e-11	2.68794	1290
GO:0080090	regulation of primary metabolic process	2.19615e-11	2.00066	5259
GO:0030278	regulation of ossification	2.51036e-11	6.59207	173
GO:0031327	negative regulation of cellular biosynthetic process	3.06612e-11	2.68219	1272
GO:0061448	connective tissue development	3.1158e-11	5.64604	225
GO:0001503	ossification	3.33114e-11	4.43864	358
GO:0044271	cellular nitrogen compound biosynthetic process	3.34124e-11	2.03879	4122
GO:0048699	generation of neurons	4.02753e-11	2.64554	1308
GO:0043010	camera-type eye development	4.69979e-11	4.93798	284
GO:0001763	morphogenesis of a branching structure	4.84011e-11	5.7657	212
GO:0030182	neuron differentiation	4.89413e-11	2.70818	1201
GO:0019222	regulation of metabolic process	4.98426e-11	1.96176	6369
GO:0031323	regulation of cellular metabolic process	5.10705e-11	1.96865	5538
GO:0009953	dorsal/ventral pattern formation	6.22496e-11	8.70875	106
GO:1901362	organic cyclic compound biosynthetic process	6.28113e-11	2.01697	4154
GO:0051094	positive regulation of developmental process	7.01257e-11	2.86654	992
GO:0001822	kidney development	1.27956e-10	5.05463	258
GO:0009954	proximal/distal pattern formation	1.53155e-10	20.9787	33
GO:0051240	positive regulation of multicellular organismal process	1.63552e-10	2.62323	1235
GO:0060021	palate development	1.76428e-10	9.69019	86
GO:0060348	bone development	2.07299e-10	6.16365	175
GO:0045664	regulation of neuron differentiation	2.14458e-10	3.90822	427
GO:0061061	muscle structure development	2.21016e-10	3.5274	540
GO:0035115	embryonic forelimb morphogenesis	2.21589e-10	20.0653	34
GO:0051093	negative regulation of developmental process	2.34005e-10	3.00391	811
GO:0030855	epithelial cell differentiation	2.69024e-10	3.44095	567
GO:0045934	negative regulation of nucleobase-containing compound metabolic process	4.09538e-10	2.59616	1205
GO:0008283	cell proliferation	4.40494e-10	2.30023	1832
GO:0042127	regulation of cell proliferation	4.96548e-10	2.46484	1413
GO:0060349	bone morphogenesis	5.04928e-10	8.92176	92
GO:0007517	muscle organ development	5.45497e-10	4.26902	335
GO:0030900	forebrain development	5.45497e-10	4.26902	335
GO:0051241	negative regulation of multicellular organismal process	5.58554e-10	2.85854	884
GO:0010605	negative regulation of macromolecule metabolic process	5.81129e-10	2.23887	1999
GO:0035270	endocrine system development	5.91233e-10	6.92007	136
GO:0001656	metanephros development	8.27876e-10	8.58132	95
GO:0050673	epithelial cell proliferation	8.71268e-10	4.30198	321
GO:0051172	negative regulation of nitrogen compound metabolic process	8.89293e-10	2.54082	1228
GO:0035282	segmentation	9.72042e-10	8.47351	96
GO:0001654	eye development	1.24839e-09	4.22819	326
GO:0031324	negative regulation of cellular metabolic process	1.31899e-09	2.18857	2063
GO:0050678	regulation of epithelial cell proliferation	1.47362e-09	4.62998	268
GO:0048519	negative regulation of biological process	1.49001e-09	1.91288	4213
GO:0010467	gene expression	1.52691e-09	1.88856	4699
GO:0035136	forelimb morphogenesis	1.57399e-09	15.9078	40
GO:0008284	positive regulation of cell proliferation	1.64094e-09	2.91892	779
GO:0034645	cellular macromolecule biosynthetic process	1.70278e-09	1.89126	4555
GO:0048333	mesodermal cell differentiation	2.19662e-09	19.0208	32
GO:0023051	regulation of signaling	2.24239e-09	2.01767	2882
GO:0048701	embryonic cranial skeleton morphogenesis	2.7919e-09	14.8796	42
GO:0010646	regulation of cell communication	2.87862e-09	2.0071	2894
GO:0016070	RNA metabolic process	2.97546e-09	1.88836	4252
GO:0060485	mesenchyme development	4.30759e-09	5.14331	205
GO:0001707	mesoderm formation	4.43977e-09	10.3262	66
GO:0045667	regulation of osteoblast differentiation	5.00825e-09	7.44402	107
GO:0000904	cell morphogenesis involved in differentiation	5.22924e-09	2.77298	834
GO:0072089	stem cell proliferation	6.53589e-09	6.26809	140
GO:0001708	cell fate specification	6.73362e-09	8.81263	81
GO:0009892	negative regulation of metabolic process	7.34999e-09	2.06071	2331
GO:0050767	regulation of neurogenesis	7.41854e-09	3.24149	536
GO:2000826	regulation of heart morphogenesis	7.4608e-09	20.8727	27
GO:0031128	developmental induction	7.94653e-09	16.0904	36
GO:0048332	mesoderm morphogenesis	9.45134e-09	9.59913	70
