# Supplementary material for: Strong Components of Epigenetic Memory in Cultured Human Fibroblasts Related to Site of Origin and Donor Age
Source: PLoS Genet. 2016 Feb 25;12(2):e1005819. doi: 10.1371/journal.pgen.1005819 (PMC4767228; doi:10.1371/journal.pgen.1005819)
Supplement: S4 Table — (XLS) [file pgen.1005819.s014.xls]

## Sheet: go_diffExprsGenes_sig.csv
Supplementary Table 4: Gene Ontology on genes differentially expressed between scalp and dura derived fibroblasts (FDR<=5%).
GOBPID	Term	Pvalue	OddsRatio	Size
GO:0009653	anatomical structure morphogenesis	9.46542e-28	1.65073	2455
GO:0009966	regulation of signal transduction	1.80498e-26	1.61511	2586
GO:0010646	regulation of cell communication	5.41227e-25	1.56224	2894
GO:0023051	regulation of signaling	3.28443e-24	1.55169	2882
GO:0048518	positive regulation of biological process	5.186e-24	1.44702	4918
GO:0048583	regulation of response to stimulus	1.86609e-22	1.49394	3321
GO:0035556	intracellular signal transduction	1.39324e-21	1.57293	2266
GO:0008152	metabolic process	1.98299e-21	1.43905	11353
GO:0048856	anatomical structure development	9.20512e-21	1.41146	4755
GO:0006793	phosphorus metabolic process	2.51679e-20	1.49811	2806
GO:0006796	phosphate-containing compound metabolic process	3.18438e-20	1.50003	2762
GO:0071840	cellular component organization or biogenesis	3.08913e-19	1.37369	5652
GO:0048731	system development	3.65066e-19	1.41566	3969
GO:0007275	multicellular organismal development	3.67557e-19	1.39668	4538
GO:0032502	developmental process	4.0734e-19	1.37685	5374
GO:0044767	single-organism developmental process	6.16275e-19	1.37617	5288
GO:0016043	cellular component organization	7.37991e-19	1.37077	5538
GO:0048522	positive regulation of cellular process	1.21134e-18	1.40117	4169
GO:0065009	regulation of molecular function	1.69157e-18	1.49053	2536
GO:0048523	negative regulation of cellular process	4.71872e-17	1.3892	3869
GO:1902531	regulation of intracellular signal transduction	4.85659e-17	1.57855	1630
GO:0019538	protein metabolic process	4.86557e-17	1.36091	4822
GO:0007399	nervous system development	2.30577e-16	1.50403	2025
GO:0044267	cellular protein metabolic process	2.72481e-16	1.36687	4199
GO:0048519	negative regulation of biological process	5.8187e-16	1.36165	4213
GO:0009893	positive regulation of metabolic process	8.91016e-16	1.40038	3173
GO:0009888	tissue development	1.69556e-15	1.53078	1701
GO:0006464	cellular protein modification process	1.78365e-15	1.39701	3142
GO:0036211	protein modification process	1.78365e-15	1.39701	3142
GO:0044710	single-organism metabolic process	2.00427e-15	1.33504	4993
GO:0044237	cellular metabolic process	3.60893e-15	1.31698	9604
GO:0007167	enzyme linked receptor protein signaling pathway	9.24065e-15	1.65289	1090
GO:0050790	regulation of catalytic activity	1.48902e-14	1.45777	2102
GO:0048729	tissue morphogenesis	1.59919e-14	1.93357	587
GO:0032268	regulation of cellular protein metabolic process	2.28315e-14	1.46968	1960
GO:0009887	organ morphogenesis	2.39504e-14	1.7165	895
GO:0043412	macromolecule modification	3.8774e-14	1.3672	3290
GO:0016310	phosphorylation	5.18347e-14	1.4672	1915
GO:0022008	neurogenesis	5.675e-14	1.55136	1384
GO:0070848	response to growth factor	6.91634e-14	1.82145	684
GO:0051246	regulation of protein metabolic process	1.12404e-13	1.43366	2158
GO:0048699	generation of neurons	1.51514e-13	1.55637	1308
GO:0051128	regulation of cellular component organization	1.51602e-13	1.44917	1981
GO:0002009	morphogenesis of an epithelium	1.52017e-13	2.03403	461
GO:2000026	regulation of multicellular organismal development	1.96119e-13	1.53024	1416
GO:0071363	cellular response to growth factor stimulus	2.15167e-13	1.81233	667
GO:0035295	tube development	2.45235e-13	1.87053	593
GO:0050793	regulation of developmental process	2.53919e-13	1.44539	1970
GO:0042325	regulation of phosphorylation	4.85416e-13	1.5559	1248
GO:0001932	regulation of protein phosphorylation	6.56482e-13	1.61334	1031
GO:0040011	locomotion	8.03829e-13	1.48725	1566
GO:0031399	regulation of protein modification process	8.93052e-13	1.53373	1311
GO:0072358	cardiovascular system development	1.31502e-12	1.6652	868
GO:0072359	circulatory system development	1.31502e-12	1.6652	868
GO:0000904	cell morphogenesis involved in differentiation	1.38174e-12	1.67993	834
GO:0051239	regulation of multicellular organismal process	1.57544e-12	1.40171	2242
GO:0030182	neuron differentiation	1.86284e-12	1.54987	1201
GO:0009968	negative regulation of signal transduction	1.99743e-12	1.60742	1000
GO:0010647	positive regulation of cell communication	2.73976e-12	1.50431	1387
GO:0032989	cellular component morphogenesis	2.91886e-12	1.52997	1260
GO:0044093	positive regulation of molecular function	3.00501e-12	1.46447	1618
GO:0010033	response to organic substance	4.36758e-12	1.37558	2461
GO:0023056	positive regulation of signaling	4.7105e-12	1.49917	1379
GO:0060429	epithelium development	4.93442e-12	1.57637	1055
GO:0048584	positive regulation of response to stimulus	5.86142e-12	1.43994	1744
GO:0019222	regulation of metabolic process	6.33569e-12	1.26791	6369
GO:0001944	vasculature development	6.58416e-12	1.8207	569
GO:0048869	cellular developmental process	7.8303e-12	1.31241	3687
GO:0001501	skeletal system development	1.29813e-11	1.89074	484
GO:0048468	cell development	1.32344e-11	1.41125	1918
GO:0031175	neuron projection development	1.32848e-11	1.63968	838
GO:0000902	cell morphogenesis	1.55849e-11	1.52695	1177
GO:0009967	positive regulation of signal transduction	1.58982e-11	1.50836	1257
GO:0071704	organic substance metabolic process	1.84575e-11	1.26557	9835
GO:0006468	protein phosphorylation	1.87721e-11	1.46908	1452
GO:0016265	death	2.59009e-11	1.40906	1872
GO:0010604	positive regulation of macromolecule metabolic process	2.74933e-11	1.36156	2420
GO:0048513	organ development	3.09161e-11	1.33405	2873
GO:0008219	cell death	3.29273e-11	1.40693	1868
GO:0019220	regulation of phosphate metabolic process	3.58823e-11	1.4603	1457
GO:0051056	regulation of small GTPase mediated signal transduction	3.77618e-11	1.78385	566
GO:0051174	regulation of phosphorus metabolic process	4.07201e-11	1.45663	1470
GO:0030198	extracellular matrix organization	4.74863e-11	1.99937	381
GO:0043062	extracellular structure organization	6.16874e-11	1.98958	382
GO:0009790	embryo development	6.486e-11	1.56115	978
GO:0030154	cell differentiation	7.46187e-11	1.30208	3469
GO:0048646	anatomical structure formation involved in morphogenesis	7.74913e-11	1.54371	1026
GO:0010648	negative regulation of cell communication	9.59949e-11	1.51993	1101
GO:0007264	small GTPase mediated signal transduction	1.13923e-10	1.81939	499
GO:0031325	positive regulation of cellular metabolic process	1.2347e-10	1.33963	2544
GO:0023057	negative regulation of signaling	1.25422e-10	1.51776	1094
GO:0044238	primary metabolic process	1.74574e-10	1.24732	9481
GO:0007010	cytoskeleton organization	2.17634e-10	1.54029	983
GO:0012501	programmed cell death	2.44997e-10	1.39444	1779
GO:0051179	localization	2.51836e-10	1.25377	5290
GO:0007169	transmembrane receptor protein tyrosine kinase signaling pathway	2.63846e-10	1.60529	795
GO:0048666	neuron development	2.73673e-10	1.54243	964
GO:0048585	negative regulation of response to stimulus	3.06092e-10	1.47219	1237
GO:0044699	single-organism process	3.37295e-10	1.31425	12932
GO:0016477	cell migration	3.83508e-10	1.50122	1093
GO:0044763	single-organism cellular process	4.00377e-10	1.27244	11695
GO:0060562	epithelial tube morphogenesis	4.08106e-10	2.03418	325
GO:0030334	regulation of cell migration	5.16657e-10	1.72638	562
GO:0046578	regulation of Ras protein signal transduction	5.65919e-10	1.7419	540
GO:0006928	movement of cell or subcellular component	5.80611e-10	1.3953	1683
GO:0048667	cell morphogenesis involved in neuron differentiation	5.83392e-10	1.67026	639
GO:0001568	blood vessel development	6.36275e-10	1.7317	549
GO:0071310	cellular response to organic substance	6.88999e-10	1.37002	1905
GO:0006915	apoptotic process	6.96473e-10	1.3844	1761
GO:0007411	axon guidance	8.70712e-10	1.86831	409
GO:0097485	neuron projection guidance	8.70712e-10	1.86831	409
GO:2000145	regulation of cell motility	8.86064e-10	1.69107	593
GO:0070887	cellular response to chemical stimulus	9.4417e-10	1.33115	2363
GO:0008283	cell proliferation	1.02404e-09	1.37261	1832
GO:0048812	neuron projection morphogenesis	1.09062e-09	1.64954	651
GO:0061138	morphogenesis of a branching epithelium	1.14912e-09	2.38814	201
GO:0035239	tube morphogenesis	1.17949e-09	1.92539	364
GO:0061564	axon development	1.25148e-09	1.68383	592
GO:0032270	positive regulation of cellular protein metabolic process	1.38883e-09	1.46788	1153
GO:0060541	respiratory system development	1.53559e-09	2.32081	212
GO:0022603	regulation of anatomical structure morphogenesis	1.74015e-09	1.56998	795
GO:0035020	regulation of Rac protein signal transduction	1.74499e-09	1.76335	484
GO:0030030	cell projection organization	1.83113e-09	1.45763	1182
GO:0000122	negative regulation of transcription from RNA polymerase II promoter	2.18082e-09	1.62131	675
GO:0045595	regulation of cell differentiation	2.21345e-09	1.4181	1388
GO:0035023	regulation of Rho protein signal transduction	2.33585e-09	1.73627	505
GO:0032487	regulation of Rap protein signal transduction	2.41948e-09	1.75844	480
GO:0043085	positive regulation of catalytic activity	2.84096e-09	1.41673	1375
GO:0032012	regulation of ARF protein signal transduction	2.84805e-09	1.75597	478
GO:0032015	regulation of Ran protein signal transduction	2.84805e-09	1.75597	478
GO:0032483	regulation of Rab protein signal transduction	2.84805e-09	1.75597	478
GO:0032485	regulation of Ral protein signal transduction	2.84805e-09	1.75597	478
GO:0043087	regulation of GTPase activity	2.84805e-09	1.75597	478
GO:0001763	morphogenesis of a branching structure	3.57911e-09	2.27674	212
GO:0032489	regulation of Cdc42 protein signal transduction	3.64453e-09	1.74548	482
GO:0051270	regulation of cellular component movement	5.33391e-09	1.60848	663
GO:0071559	response to transforming growth factor beta	5.3863e-09	2.21935	221
GO:0071560	cellular response to transforming growth factor beta stimulus	5.3863e-09	2.21935	221
GO:0007409	axonogenesis	5.74869e-09	1.66368	569
GO:0033554	cellular response to stress	6.37279e-09	1.38319	1537
GO:0009892	negative regulation of metabolic process	6.48424e-09	1.31339	2331
GO:0001655	urogenital system development	7.49871e-09	1.95381	312
GO:0051336	regulation of hydrolase activity	8.29625e-09	1.43548	1179
GO:0007179	transforming growth factor beta receptor signaling pathway	8.32876e-09	2.3372	189
GO:0009719	response to endogenous stimulus	8.93109e-09	1.39805	1394
GO:0040012	regulation of locomotion	9.2561e-09	1.60382	649
