# Supplementary material for: Strong Components of Epigenetic Memory in Cultured Human Fibroblasts Related to Site of Origin and Donor Age
Source: PLoS Genet. 2016 Feb 25;12(2):e1005819. doi: 10.1371/journal.pgen.1005819 (PMC4767228; doi:10.1371/journal.pgen.1005819)
Supplement: S5 Table — (XLSX) [file pgen.1005819.s015.xlsx]

## Sheet: Sheet1
Supplementray Table 5: Directionality of correlations between DNA methylation and gene expression
A: Probe-DMP pairs that exhibit correlation between DNAm and expression (p<0.05)
				Low dura DNAm (0<=Beta<=.2)			Medium dura DNAm (.2<Beta<=.8)			High dura DNAm .8<Beta<=1)
DMP Location	% neg. correlated	% pos. correlated	p	% neg. correlated	% pos. correlated	p	% neg. correlated	% pos. correlated	p	% neg. correlated	% pos. correlated	p
Overall	12247 (47.13%)	13736 (52.87%)	2.614e-20	2437 (56.19%)	1900 (43.81%)	3.662e-16	8027 (47.25%)	8960 (52.75%)	8.514e-13	1783 (38.27%)	2876 (61.73%)	3.956e-58
Island	1852 (42.41%)	2515 (57.59%)	1.05e-23	729 (51.19%)	695 (48.81%)	0.3819	964 (39.54%)	1474 (60.46%)	4.349e-25	159 (31.49%)	346 (68.51%)	5.572e-17
Shore	3794 (48.67%)	4002 (51.33%)	0.01905	947 (55.22%)	768 (44.78%)	1.694e-05	2482 (48.37%)	2649 (51.63%)	0.02047	365 (38.42%)	585 (61.58%)	9.556e-13
Open Sea	5272 (49.19%)	5446 (50.81%)	0.09471	641 (66.77%)	319 (33.23%)	1.319e-25	3638 (49.96%)	3644 (50.04%)	0.9533	993 (40.11%)	1483 (59.89%)	6.245e-23
Shelf	1329 (42.84%)	1773 (57.16%)	1.621e-15	120 (50.42%)	118 (49.58%)	0.9483	943 (44.15%)	1193 (55.85%)	6.907e-08	266 (36.54%)	462 (63.46%)	3.576e-13
B: Gene-DMP pairs that exhibit correlation between DNAm and expression (FDR<0.05)
				Low dura DNAm (0<=Beta<=.2)			Medium dura DNAm (.2<Beta<=.8)			High dura DNAm .8<Beta<=1)
DMP Location	% neg. correlated	% pos. correlated	p	% neg. correlated	% pos. correlated	p	% neg. correlated	% pos. correlated	p	% neg. correlated	% pos. correlated	p
Overall	3083 (47.45%)	3414 (52.55%)	4.223e-05	688 (51.5%)	648 (48.5%)	0.286	2080 (48.46%)	2212 (51.54%)	0.04553	315 (36.25%)	554 (63.75%)	4.485e-16
Island	479 (39.01%)	749 (60.99%)	1.288e-14	204 (46.47%)	235 (53.53%)	0.1521	260 (36.47%)	453 (63.53%)	4.682e-13	15 (19.74%)	61 (80.26%)	9.843e-08
Shore	997 (47.79%)	1089 (52.21%)	0.0463	280 (49.04%)	291 (50.96%)	0.6756	640 (48.23%)	687 (51.77%)	0.2067	77 (40.96%)	111 (59.04%)	0.01587
Open Sea	1323 (53.3%)	1159 (46.7%)	0.001065	167 (71.06%)	68 (28.94%)	8.616e-11	972 (55.23%)	788 (44.77%)	1.266e-05	184 (37.78%)	303 (62.22%)	7.749e-08
Shelf	284 (40.51%)	417 (59.49%)	5.736e-07	37 (40.66%)	54 (59.34%)	0.09295	208 (42.28%)	284 (57.72%)	0.0007059	39 (33.05%)	79 (66.95%)	0.0002927
C: DMRs that correlate with expression (p<0.05)
				Low dura DNAm (0<=Beta<=.2)			Medium dura DNAm (.2<Beta<=.8)			High dura DNAm .8<Beta<=1)
DMR Location	% neg. correlated	% pos. correlated	p	% neg. correlated	% pos. correlated	p	% neg. correlated	% pos. correlated	p	% neg. correlated	% pos. correlated	p
Overall	173 (50%)	173 (50%)	1	38 (53.52%)	33 (46.48%)	0.6353	126 (48.46%)	134 (51.54%)	0.6643	9 (60%)	6 (40%)	0.6072
0-500 bases from TSS	37 (71.15%)	15 (28.85%)	0.003185	5 (45.45%)	6 (54.55%)	1	31 (77.5%)	9 (22.5%)	0.0006795	1 (100%)	0 (0%)	1
500-2000 bases from TSS	49 (55.68%)	39 (44.32%)	0.3374	13 (72.22%)	5 (27.78%)	0.09625	33 (49.25%)	34 (50.75%)	1	3 (100%)	0 (0%)	0.25
2-5 kb from TSS	19 (43.18%)	25 (56.82%)	0.4514	4 (30.77%)	9 (69.23%)	0.2668	15 (50%)	15 (50%)	1	0 (0%)	1 (100%)	1
Gene Body (Overlapping the gene but >5 kb from TSS)	44 (52.38%)	40 (47.62%)	0.7436	8 (66.67%)	4 (33.33%)	0.3877	32 (50.79%)	31 (49.21%)	1	4 (44.44%)	5 (55.56%)	1
>5 kb upstream or downstream of gene	12 (30%)	28 (70%)	0.01659	5 (62.5%)	3 (37.5%)	0.7266	7 (21.88%)	25 (78.12%)	0.002102	(0) NA	(0) NA	NA
D: Genes that overlap blocks and are differentially expressed btween scalp- and dura-derived cell lines (at p<0.05)
	Expression greater in scalp		Expression lower in scalp
Scalp hypermethylated	41		32
Scalp hypomethylated	56		44
