# Supplementary material for: Strong Components of Epigenetic Memory in Cultured Human Fibroblasts Related to Site of Origin and Donor Age
Source: PLoS Genet. 2016 Feb 25;12(2):e1005819. doi: 10.1371/journal.pgen.1005819 (PMC4767228; doi:10.1371/journal.pgen.1005819)
Supplement: S6 Table — Gene Ontology on genes that overlap or are proximal to DMRs (within 5 kb) and exhibit significant correlation between gene expression and DNAm (p < 0.05). (XLS) [file pgen.1005819.s016.xls]

## Sheet: go_DMRassociatedGenes_sig.csv
Supplementary Table 6: Gene Ontology on genes which overlap or are proximal (within 5 kb) of DMRs and exhibit significant correlation between gene expression and DNAm (p<=0.05).
GOBPID	Term	Pvalue	OddsRatio	Size
GO:0048598	embryonic morphogenesis	1.60355e-32	10.894	574
GO:0048562	embryonic organ morphogenesis	1.60451e-29	15.3595	285
GO:0009887	organ morphogenesis	4.86407e-29	7.89249	895
GO:0009653	anatomical structure morphogenesis	1.10092e-28	5.37267	2455
GO:0048568	embryonic organ development	2.83846e-28	11.57	421
GO:0001501	skeletal system development	9.49887e-25	9.56543	484
GO:0009790	embryo development	2.0488e-24	6.62221	978
GO:0048513	organ development	2.53036e-23	4.42323	2873
GO:0007389	pattern specification process	2.55287e-23	9.60354	442
GO:0003002	regionalization	4.50143e-23	11.0013	346
GO:0048705	skeletal system morphogenesis	7.64802e-21	13.7843	213
GO:0048704	embryonic skeletal system morphogenesis	9.48508e-21	25.0155	95
GO:0048706	embryonic skeletal system development	1.58909e-20	19.6765	127
GO:0060429	epithelium development	1.90494e-20	5.62846	1055
GO:0048731	system development	3.63174e-20	3.78456	3969
GO:0007275	multicellular organismal development	7.75127e-20	3.70571	4538
GO:0048856	anatomical structure development	3.45811e-19	3.61373	4755
GO:0009888	tissue development	3.4999e-19	4.47971	1701
GO:0044767	single-organism developmental process	6.3902e-19	3.58473	5288
GO:0009952	anterior/posterior pattern specification	1.07408e-18	12.6535	211
GO:0032502	developmental process	2.84135e-18	3.49785	5374
GO:0048729	tissue morphogenesis	5.56376e-18	6.76227	587
GO:0007423	sensory organ development	7.44673e-18	7.34277	496
GO:0006357	regulation of transcription from RNA polymerase II promoter	2.45959e-17	4.23714	1647
GO:0048736	appendage development	1.74634e-16	13.2052	169
GO:0060173	limb development	1.74634e-16	13.2052	169
GO:0002009	morphogenesis of an epithelium	3.09959e-16	7.11962	461
GO:0060322	head development	3.62316e-16	5.8995	664
GO:0045892	negative regulation of transcription, DNA-templated	3.9642e-16	4.86876	1013
GO:0045893	positive regulation of transcription, DNA-templated	4.01234e-16	4.50441	1227
GO:1903508	positive regulation of nucleic acid-templated transcription	4.01234e-16	4.50441	1227
GO:0043009	chordate embryonic development	7.95455e-16	6.06188	609
GO:0007399	nervous system development	8.457e-16	3.73739	2025
GO:0030154	cell differentiation	1.0321e-15	3.2709	3469
GO:1902680	positive regulation of RNA biosynthetic process	1.07188e-15	4.3872	1256
GO:0009792	embryo development ending in birth or egg hatching	1.08695e-15	5.99661	615
GO:0006355	regulation of transcription, DNA-templated	1.35388e-15	3.27436	3359
GO:1903507	negative regulation of nucleic acid-templated transcription	1.38127e-15	4.69739	1046
GO:0010628	positive regulation of gene expression	1.914e-15	4.10808	1458
GO:0001655	urogenital system development	1.92763e-15	8.52414	312
GO:0048732	gland development	1.99733e-15	7.4242	398
GO:0035295	tube development	2.11608e-15	6.02605	593
GO:1903506	regulation of nucleic acid-templated transcription	2.19095e-15	3.24308	3384
GO:1902679	negative regulation of RNA biosynthetic process	2.39518e-15	4.62319	1061
GO:0035107	appendage morphogenesis	2.73677e-15	13.439	150
GO:0035108	limb morphogenesis	2.73677e-15	13.439	150
GO:2001141	regulation of RNA biosynthetic process	3.20729e-15	3.2184	3404
GO:0051254	positive regulation of RNA metabolic process	3.71299e-15	4.24189	1294
GO:0006366	transcription from RNA polymerase II promoter	4.13298e-15	3.78687	1778
GO:0010558	negative regulation of macromolecule biosynthetic process	5.17179e-15	4.32031	1214
GO:0048869	cellular developmental process	5.68431e-15	3.14437	3687
GO:2000113	negative regulation of cellular macromolecule biosynthetic process	8.14863e-15	4.3922	1139
GO:0090596	sensory organ morphogenesis	9.27776e-15	9.34463	252
GO:0006351	transcription, DNA-templated	9.32207e-15	3.14967	3461
GO:0051253	negative regulation of RNA metabolic process	9.89867e-15	4.43566	1101
GO:0097659	nucleic acid-templated transcription	1.37145e-14	3.12493	3482
GO:0009890	negative regulation of biosynthetic process	1.39042e-14	4.14479	1290
GO:0048523	negative regulation of cellular process	1.45482e-14	3.0706	3869
GO:0000122	negative regulation of transcription from RNA polymerase II promoter	2.02937e-14	5.41145	675
GO:0051252	regulation of RNA metabolic process	2.12239e-14	3.09703	3506
GO:0044707	single-multicellular organism process	2.23189e-14	3.00723	6330
GO:0007417	central nervous system development	2.83395e-14	4.87551	837
GO:0010629	negative regulation of gene expression	3.02089e-14	4.10987	1269
GO:0031327	negative regulation of cellular biosynthetic process	3.3162e-14	4.09894	1272
GO:0030326	embryonic limb morphogenesis	3.63126e-14	13.9013	130
GO:0035113	embryonic appendage morphogenesis	3.63126e-14	13.9013	130
GO:0050793	regulation of developmental process	3.92742e-14	3.52146	1970
GO:2000112	regulation of cellular macromolecule biosynthetic process	4.16371e-14	3.03658	3671
GO:0051239	regulation of multicellular organismal process	4.21681e-14	3.38742	2242
GO:0010557	positive regulation of macromolecule biosynthetic process	4.42603e-14	3.91327	1422
GO:0072001	renal system development	5.53432e-14	8.5451	273
GO:0035239	tube morphogenesis	8.4448e-14	7.1849	364
GO:0010468	regulation of gene expression	9.90797e-14	2.95358	3982
GO:0010556	regulation of macromolecule biosynthetic process	1.046e-13	2.97133	3789
GO:0032774	RNA biosynthetic process	1.22291e-13	2.98596	3605
GO:2000026	regulation of multicellular organismal development	1.46386e-13	3.83015	1416
GO:0061061	muscle structure development	1.79183e-13	5.75241	540
GO:0045595	regulation of cell differentiation	2.57084e-13	3.81515	1388
GO:0010605	negative regulation of macromolecule metabolic process	2.71985e-13	3.38137	1999
GO:0045934	negative regulation of nucleobase-containing compound metabolic process	2.92619e-13	4.00874	1205
GO:0007420	brain development	3.64492e-13	5.26938	627
GO:0048519	negative regulation of biological process	4.78647e-13	2.84729	4213
GO:0051172	negative regulation of nitrogen compound metabolic process	5.86548e-13	3.92449	1228
GO:0034654	nucleobase-containing compound biosynthetic process	6.35796e-13	2.85372	3964
GO:0045944	positive regulation of transcription from RNA polymerase II promoter	6.42166e-13	4.39094	920
GO:0032501	multicellular organismal process	6.76352e-13	2.81646	6580
GO:0061138	morphogenesis of a branching epithelium	7.7833e-13	9.6212	201
GO:0031328	positive regulation of cellular biosynthetic process	1.14398e-12	3.5707	1541
GO:0009889	regulation of biosynthetic process	1.18181e-12	2.8161	4003
GO:0048646	anatomical structure formation involved in morphogenesis	1.24587e-12	4.14125	1026
GO:0019219	regulation of nucleobase-containing compound metabolic process	1.44658e-12	2.82398	3818
GO:0031326	regulation of cellular biosynthetic process	1.50341e-12	2.80788	3952
GO:0048468	cell development	1.66249e-12	3.30458	1918
GO:0018130	heterocycle biosynthetic process	1.83259e-12	2.78956	4031
GO:0045935	positive regulation of nucleobase-containing compound metabolic process	1.85968e-12	3.55994	1510
GO:0042127	regulation of cell proliferation	1.93648e-12	3.6394	1413
GO:0019438	aromatic compound biosynthetic process	1.98082e-12	2.78486	4036
GO:0001763	morphogenesis of a branching structure	2.11369e-12	9.06365	212
GO:2000027	regulation of organ morphogenesis	2.14508e-12	10.6411	164
GO:0040011	locomotion	2.16501e-12	3.50559	1566
GO:0009891	positive regulation of biosynthetic process	2.22028e-12	3.50303	1567
GO:0060562	epithelial tube morphogenesis	2.46905e-12	7.04544	325
GO:0016477	cell migration	2.53155e-12	3.9786	1093
GO:0051240	positive regulation of multicellular organismal process	2.82182e-12	3.79002	1235
GO:0022603	regulation of anatomical structure morphogenesis	2.91605e-12	4.51904	795
GO:0009892	negative regulation of metabolic process	3.01249e-12	3.09026	2331
GO:0006928	movement of cell or subcellular component	3.1401e-12	3.39777	1683
GO:0045596	negative regulation of cell differentiation	3.35991e-12	4.96217	640
GO:0031324	negative regulation of cellular metabolic process	3.74752e-12	3.18218	2063
GO:0051173	positive regulation of nitrogen compound metabolic process	4.09399e-12	3.47832	1541
GO:0007517	muscle organ development	4.71377e-12	6.81454	335
GO:0051171	regulation of nitrogen compound metabolic process	6.94197e-12	2.72764	3918
GO:0044271	cellular nitrogen compound biosynthetic process	7.35545e-12	2.70584	4122
GO:0048870	cell motility	7.65023e-12	3.77729	1176
GO:0051674	localization of cell	7.65023e-12	3.77729	1176
GO:0043010	camera-type eye development	8.36118e-12	7.35507	284
GO:0001822	kidney development	1.00131e-11	7.73052	258
GO:0001656	metanephros development	1.15403e-11	14.659	95
GO:1901362	organic cyclic compound biosynthetic process	1.18381e-11	2.67729	4154
GO:0022008	neurogenesis	1.1944e-11	3.52698	1384
GO:0048518	positive regulation of biological process	1.20724e-11	2.63339	4918
GO:0060255	regulation of macromolecule metabolic process	1.35896e-11	2.61801	5287
GO:0010604	positive regulation of macromolecule metabolic process	1.71942e-11	2.95398	2420
GO:0030855	epithelial cell differentiation	1.92692e-11	5.03251	567
GO:0050678	regulation of epithelial cell proliferation	2.06245e-11	7.41282	268
GO:0042471	ear morphogenesis	2.11068e-11	12.2806	119
GO:2000826	regulation of heart morphogenesis	2.32246e-11	41.4661	27
GO:0051093	negative regulation of developmental process	2.32682e-11	4.26961	811
GO:0008283	cell proliferation	2.8473e-11	3.15908	1832
GO:0051094	positive regulation of developmental process	2.91871e-11	3.91174	992
GO:0048522	positive regulation of cellular process	3.94073e-11	2.61058	4169
GO:0019222	regulation of metabolic process	4.9612e-11	2.55429	6369
GO:0061448	connective tissue development	5.39637e-11	7.9741	225
GO:0045165	cell fate commitment	5.43122e-11	7.44932	253
GO:0060348	bone development	6.42043e-11	9.22919	175
GO:0043583	ear development	6.71607e-11	8.46977	201
GO:0060284	regulation of cell development	8.29404e-11	4.46152	681
GO:0050673	epithelial cell proliferation	9.15791e-11	6.4297	321
GO:0051216	cartilage development	9.19553e-11	8.99903	179
GO:0001654	eye development	1.23324e-10	6.32193	326
GO:0043586	tongue development	1.38443e-10	47.1562	22
GO:0010467	gene expression	1.92218e-10	2.49161	4699
GO:0051241	negative regulation of multicellular organismal process	2.58046e-10	3.88328	884
GO:0048699	generation of neurons	2.60785e-10	3.35237	1308
GO:0016070	RNA metabolic process	3.23424e-10	2.48952	4252
GO:0048754	branching morphogenesis of an epithelial tube	3.51393e-10	8.9245	169
GO:0080090	regulation of primary metabolic process	4.02852e-10	2.4326	5259
GO:0031128	developmental induction	4.23466e-10	27.6285	36
GO:0034645	cellular macromolecule biosynthetic process	4.58519e-10	2.45154	4555
GO:0030278	regulation of ossification	4.97769e-10	8.69492	173
GO:0001944	vasculature development	5.09281e-10	4.60718	569
GO:0045168	cell-cell signaling involved in cell fate commitment	5.53596e-10	26.6401	37
GO:0009893	positive regulation of metabolic process	5.8086e-10	2.57633	3173
GO:0001823	mesonephros development	6.00084e-10	11.9124	105
GO:0072358	cardiovascular system development	6.20305e-10	3.82404	868
GO:0072359	circulatory system development	6.20305e-10	3.82404	868
GO:0060021	palate development	6.82787e-10	13.6139	86
GO:0060485	mesenchyme development	7.70037e-10	7.7417	205
GO:0031323	regulation of cellular metabolic process	8.16627e-10	2.3894	5538
GO:0060537	muscle tissue development	8.71692e-10	5.94126	328
GO:0048546	digestive tract morphogenesis	8.76746e-10	19.3571	53
GO:0001568	blood vessel development	1.08483e-09	4.58353	549
GO:0009059	macromolecule biosynthetic process	1.56785e-09	2.37619	4722
GO:0048514	blood vessel morphogenesis	1.61457e-09	4.81276	482
GO:0048701	embryonic cranial skeleton morphogenesis	1.88038e-09	22.5966	42
GO:0072132	mesenchyme morphogenesis	2.32659e-09	29.9934	30
GO:0008284	positive regulation of cell proliferation	2.38773e-09	3.85137	779
GO:0030182	neuron differentiation	2.44814e-09	3.2652	1201
GO:0072073	kidney epithelium development	2.71373e-09	9.24891	142
GO:0031325	positive regulation of cellular metabolic process	3.36258e-09	2.59542	2544
GO:0051270	regulation of cellular component movement	3.6282e-09	4.07071	663
GO:0001657	ureteric bud development	4.02881e-09	11.438	100
GO:0001503	ossification	4.18532e-09	5.40198	358
GO:0072163	mesonephric epithelium development	4.52263e-09	11.3087	101
GO:0072164	mesonephric tubule development	4.52263e-09	11.3087	101
GO:0048583	regulation of response to stimulus	5.02899e-09	2.43046	3321
GO:0009954	proximal/distal pattern formation	5.3452e-09	26.3892	33
GO:2000145	regulation of cell motility	5.69989e-09	4.21515	593
GO:0009966	regulation of signal transduction	6.55102e-09	2.54422	2586
GO:0001707	mesoderm formation	8.24361e-09	14.8513	66
GO:0003156	regulation of organ formation	8.86968e-09	24.4314	35
GO:0048593	camera-type eye morphogenesis	9.80539e-09	10.4795	108
