# Supplementary material for: Strong Components of Epigenetic Memory in Cultured Human Fibroblasts Related to Site of Origin and Donor Age
Source: PLoS Genet. 2016 Feb 25;12(2):e1005819. doi: 10.1371/journal.pgen.1005819 (PMC4767228; doi:10.1371/journal.pgen.1005819)
Supplement: S7 Table — (XLSX) [file pgen.1005819.s017.xlsx]

## Sheet: Sheet1
Supplementary Table 7: Fibroblast Chromatin State Coverage by Features. Enr = Enrichment (relative to background- array, clusters of CpGs, or group-collapsed probes)
E055 Foreskin Primary Fibroblasts
		Individual CpGs			DMRs			Blocks
Chromatin State	Genome Coverage	Array	FDR < 5%	Enr %	Regions	FWER < 5%	Enr %	Collapsed	FWER < 5%	Enr %
1_TssA	0.56	18.45	3.04	16.48	2.31	2.38	103.03	2.01	0.34	16.92
2_TssFlnk	0.29	2.83	1.95	68.9	0.91	0.9	98.9	0.84	0.19	22.62
3_TssFlnkU	0.51	8.01	7.4	92.38	2.16	1.53	70.83	2.06	0.44	21.36
4_TssFlnkD	0.4	3.02	4.56	150.99	1.44	1.21	84.03	1.36	0.3	22.06
5_Tx	3.8	5.54	3.64	65.7	10.05	3.62	36.02	9.57	1.36	14.21
6_TxWk	12.88	6.42	6.93	107.94	17.8	11.71	65.79	15.85	13.82	87.19
7_EnhG1	1.31	4.1	4.08	99.51	4.98	1.91	38.35	5.29	0.62	11.72
8_EnhG2	0.4	2.21	3.32	150.23	2.11	1.34	63.51	2.24	0.33	14.73
9_EnhA1	0.63	1.26	2.62	207.94	0.79	0.79	100	0.87	1.06	121.84
10_EnhA2	0.49	0.59	0.87	147.46	0.66	0.35	53.03	0.61	0.72	118.03
11_EnhWk	2.84	4.01	7.55	188.28	3.66	4.26	116.39	3.64	4.5	123.63
12_ZNF/Rpts	2.14	4.17	4.62	110.79	2.01	2.8	139.3	2.48	1.86	75
13_Het	16.34	3.99	5.17	129.57	3.87	5.25	135.66	4.94	13.87	280.77
14_TssBiv	0.29	8.09	6.34	78.37	1.94	4.81	247.94	1.87	0.25	13.37
15_EnhBiv	0.39	2.75	4.14	150.55	1.57	3.09	196.82	1.87	0.18	9.63
16_ReprPC	4.18	10.43	14.58	139.79	11.69	17.67	151.15	13.29	2.3	17.31
17_ReprPCWk	11.45	7.34	9.79	133.38	16.54	19.48	117.78	17.36	9.86	56.8
18_Quies	41.11	6.81	9.4	138.03	15.5	16.93	109.23	13.86	48.01	346.39
E056 Foreskin Primary Fibroblasts
		Individual CpGs			DMRs			Blocks
Chromatin State	Genome Coverage	Array	FDR < 5%	Enr %	Regions	FWER < 5%	Enr %	Collapsed	FWER < 5%	Enr %
1_TssA	0.52	16.54	3.26	19.71	2.29	3	131	2	0.33	16.5
2_TssFlnk	0.42	4.49	3.52	78.4	1.71	1.85	108.19	1.58	0.23	14.56
3_TssFlnkU	0.37	8.01	5.23	65.29	1.89	2.37	125.4	1.85	0.25	13.51
4_TssFlnkD	0.32	3.4	4.51	132.65	1.4	0.97	69.29	1.36	0.21	15.44
5_Tx	2.72	4.37	2.94	67.28	6.98	1.98	28.37	7.01	0.72	10.27
6_TxWk	13.67	7.99	9.18	114.89	21.58	13.59	62.97	18.92	13.51	71.41
7_EnhG1	1.26	4.67	4.36	93.36	5.53	2.3	41.59	5.93	0.41	6.91
8_EnhG2	0.36	2.35	3.25	138.3	2.17	0.88	40.55	2.4	0.28	11.67
9_EnhA1	0.34	0.81	1.72	212.35	0.46	0.56	121.74	0.53	0.55	103.77
10_EnhA2	0.68	1	1.62	162	1.12	0.76	67.86	1.04	1.01	97.12
11_EnhWk	1.78	3.26	6.23	191.1	2.63	3.19	121.29	2.57	2.79	108.56
12_ZNF/Rpts	1.25	2.84	3.25	114.44	1.27	1.31	103.15	1.57	1.09	69.43
13_Het	14.27	4.02	5.15	128.11	3.05	3.47	113.77	4.02	13.48	335.32
14_TssBiv	0.34	7.93	6.14	77.43	2.31	4.85	209.96	2.34	0.2	8.55
15_EnhBiv	0.37	2.78	4.06	146.04	1.61	2.3	142.86	1.98	0.12	6.06
16_ReprPC	2.8	7.99	11.37	142.3	8.42	15.49	183.97	9.63	1.45	15.06
17_ReprPCWk	11.65	8.5	11.64	136.94	17.31	20.97	121.14	18.77	9.26	49.33
18_Quies	46.88	9.04	12.55	138.83	18.27	20.14	110.24	16.5	54.12	328
E126 Adult Dermal Fibroblasts
		Individual CpGs			DMRs			Blocks
Chromatin State	Genome Coverage	Array	FDR < 5%	Enr %	Regions	FWER < 5%	Enr %	Collapsed	FWER < 5%	Enr %
1_TssA	0.56	17.13	3.95	23.06	3.11	4.35	139.87	2.53	0.42	16.6
2_TssFlnk	0.39	9.59	3.65	38.06	1.82	2.15	118.13	1.65	0.33	20
3_TssFlnkU	0.31	2.59	3.96	152.9	1.08	1.57	145.37	1	0.41	41
4_TssFlnkD	0.24	1.67	2.49	149.1	0.83	0.62	74.7	0.72	0.24	33.33
5_Tx	2.7	3.08	2.17	70.45	6.29	2.75	43.72	5.59	1.07	19.14
6_TxWk	12.82	12.12	12.14	100.17	23.58	16.45	69.76	21.97	11.97	54.48
7_EnhG1	0.36	0.71	0.98	138.03	0.99	0.76	76.77	0.91	0.36	39.56
8_EnhG2	0.11	0.35	0.62	177.14	0.32	0.15	46.88	0.35	0.19	54.29
9_EnhA1	1.13	2.68	5.68	211.94	1.64	2.64	160.98	1.95	1.96	100.51
10_EnhA2	0.33	0.83	1.04	125.3	0.69	1.04	150.72	0.7	0.51	72.86
11_EnhWk	3.18	5.06	9.56	188.93	4.33	5.01	115.7	4.34	5.4	124.42
12_ZNF/Rpts	0.19	0.21	0.08	38.1	0.32	0	0	0.36	0.11	30.56
13_Het	4.19	1.58	1.58	100	1.19	0.79	66.39	1.5	2.34	156
14_TssBiv	0.05	1.35	0.98	72.59	0.27	1.05	388.89	0.26	0.07	26.92
15_EnhBiv	0.06	0.56	0.68	121.43	0.25	0.51	204	0.22	0.05	22.73
16_ReprPC	1.62	7.38	8.51	115.31	6.09	10.72	176.03	5.8	1.45	25
17_ReprPCWk	12.42	11.52	15.06	130.73	18.86	22.89	121.37	19.47	10.97	56.34
18_Quies	59.35	21.6	26.85	124.31	28.34	26.57	93.75	30.69	62.15	202.51
E128 Lung Fibroblasts
		Individual CpGs			DMRs			Blocks
Chromatin State	Genome Coverage	Array	FDR < 5%	Enr %	Regions	FWER < 5%	Enr %	Collapsed	FWER < 5%	Enr %
1_TssA	0.62	19.52	3.98	20.39	3.37	3.1	91.99	2.81	0.48	17.08
2_TssFlnk	0.33	6.24	3.18	50.96	1.51	1.58	104.64	1.32	0.23	17.42
3_TssFlnkU	0.26	3.51	3.89	110.83	1.23	1.63	132.52	1.14	0.32	28.07
4_TssFlnkD	0.17	1.69	2.2	130.18	0.81	0.32	39.51	0.69	0.13	18.84
5_Tx	2.73	6.79	4.83	71.13	8.97	3.5	39.02	9.21	0.76	8.25
6_TxWk	12.16	9.66	10.59	109.63	22.04	11.05	50.14	19.73	11.35	57.53
7_EnhG1	0.36	1.16	1.71	147.41	1.33	0.67	50.38	1.3	0.27	20.77
8_EnhG2	0.15	0.84	1.48	176.19	0.75	1.24	165.33	0.77	0.24	31.17
9_EnhA1	0.9	2.47	5.07	205.26	1.32	2.49	188.64	1.57	1.55	98.73
10_EnhA2	0.44	0.94	1.34	142.55	0.66	0.42	63.64	0.72	0.78	108.33
11_EnhWk	1.84	3.64	7	192.31	2.64	2.41	91.29	2.72	3.06	112.5
12_ZNF/Rpts	0.21	0.33	0.2	60.61	0.34	0	0	0.45	0.08	17.78
13_Het	5.83	3.28	3.88	118.29	2.31	3.01	130.3	2.94	4.17	141.84
14_TssBiv	0.07	2.05	1.2	58.54	0.39	1.13	289.74	0.39	0.08	20.51
15_EnhBiv	0.04	0.51	0.66	129.41	0.19	0.22	115.79	0.21	0.03	14.29
16_ReprPC	1.4	7.97	10.21	128.11	6.85	19.55	285.4	6.62	0.92	13.9
17_ReprPCWk	10.74	11.49	15.38	133.86	18.56	25.87	139.39	20.23	8.22	40.63
18_Quies	61.76	17.92	23.2	129.46	26.73	21.81	81.59	27.18	67.31	247.65
