# Supplementary material for: Strong Components of Epigenetic Memory in Cultured Human Fibroblasts Related to Site of Origin and Donor Age
Source: PLoS Genet. 2016 Feb 25;12(2):e1005819. doi: 10.1371/journal.pgen.1005819 (PMC4767228; doi:10.1371/journal.pgen.1005819)
Supplement: S8 Table — Gene Ontology on genes that overlap or are proximal to (within 5kbs) of CpGs that exhibit location-dependent age-related changes (FDR < 10%) and demonstrate correlation between DNAm and expression (p < 0.05). (XLS) [file pgen.1005819.s018.xls]

## Sheet: go_driftGenes_publication_sig.c
Supplementary Table 8: Gene Ontology on genes which are within 5kbs of CpGs that exhibit location-dependent age-related changes (fdr<=10%) and demonstrate significant correlation between DNAm and gene expression (p<=0.05).
GOBPID	Term	Pvalue	OddsRatio	Size
GO:0009653	anatomical structure morphogenesis	4.50969e-17	2.24277	2455
GO:0048856	anatomical structure development	2.02363e-14	1.88393	4755
GO:0048468	cell development	3.92424e-14	2.20833	1918
GO:0032502	developmental process	2.03665e-13	1.81892	5374
GO:0044767	single-organism developmental process	4.55178e-13	1.80511	5288
GO:0007275	multicellular organismal development	1.14295e-12	1.81232	4538
GO:0022008	neurogenesis	1.59713e-12	2.29501	1384
GO:0006928	movement of cell or subcellular component	1.63249e-12	2.1767	1683
GO:0048812	neuron projection morphogenesis	1.75344e-12	2.93727	651
GO:0061564	axon development	2.14339e-12	3.03563	592
GO:0048667	cell morphogenesis involved in neuron differentiation	2.25544e-12	2.94524	639
GO:0031175	neuron projection development	3.29348e-12	2.65415	838
GO:0030182	neuron differentiation	3.40138e-12	2.36492	1201
GO:0007409	axonogenesis	3.73511e-12	3.05262	569
GO:0048666	neuron development	5.1834e-12	2.51501	964
GO:0040011	locomotion	6.86907e-12	2.17394	1566
GO:0048699	generation of neurons	7.49545e-12	2.28014	1308
GO:0048731	system development	1.07656e-11	1.79473	3969
GO:0000904	cell morphogenesis involved in differentiation	1.83905e-11	2.58319	834
GO:0007399	nervous system development	2.36662e-11	2.00717	2025
GO:0048518	positive regulation of biological process	2.82365e-11	1.73194	4918
GO:0000902	cell morphogenesis	3.35492e-11	2.29651	1177
GO:0048869	cellular developmental process	4.18008e-11	1.78317	3687
GO:0030154	cell differentiation	4.38344e-11	1.79812	3469
GO:0032989	cellular component morphogenesis	1.20595e-10	2.20669	1260
GO:0007411	axon guidance	1.65404e-10	3.23536	409
GO:0097485	neuron projection guidance	1.65404e-10	3.23536	409
GO:0048858	cell projection morphogenesis	2.35613e-10	2.47359	829
GO:0009893	positive regulation of metabolic process	5.85195e-10	1.76206	3173
GO:0032990	cell part morphogenesis	6.43419e-10	2.40992	848
GO:0006935	chemotaxis	1.04313e-09	2.55788	687
GO:0042330	taxis	1.04313e-09	2.55788	687
GO:0048598	embryonic morphogenesis	1.14415e-09	2.71901	574
GO:0051239	regulation of multicellular organismal process	2.04286e-09	1.8411	2242
GO:0009790	embryo development	2.1045e-09	2.25596	978
GO:0030030	cell projection organization	2.39561e-09	2.13339	1182
GO:0048522	positive regulation of cellular process	7.31601e-09	1.63918	4169
GO:0044707	single-multicellular organism process	8.73434e-09	1.58449	6330
